# Supplementary material for: Incommensurate atomic density waves in the high-pressure IVb phase of barium
Source: IUCrJ. 2017 Jan 21;4(Pt 2):152–7. doi: 10.1107/S2052252517000264 (PMC5330526; doi:10.1107/S2052252517000264)
Supplement: Supplementary file 2 [file m-04-00152-Isup2.hkl]

#
# h,k,l, Fc-squared, Fo-squared, sigma(Fo-squared) and status flag
#
data_I
_shelx_title                             'BaIVb at 16.5 GPa'
_shelx_refln_list_code                   4
_shelx_F_calc_maximum                    637.01
_exptl_crystal_F_000                     1120
_reflns_d_resolution_high                0.5954

loop_
 _space_group_symop_ssg_id
 'x1, x2, x3, x4'
 'x1+1/2, -x2+1/2, -x3, -x4'
 '-x1, -x2, -x3, -x4'
 '-x1+1/2, x2+1/2, x3, x4'

_cell_length_a                           11.608
_cell_length_b                           11.634
_cell_length_c                           4.634
_cell_angle_alpha                        90
_cell_angle_beta                         90
_cell_angle_gamma                        90

_shelx_F_squared_multiplier              1.000

loop_
 _twin_refln_datum_id
 _twin_refln_individual_id
 _twin_refln_index_h
 _twin_refln_index_k
 _twin_refln_index_l
 _twin_refln_index_m_1
 _twin_refln_F_squared_calc
 _twin_refln_F_squared_meas
 _twin_refln_F_squared_sigma
 _twin_refln_include_status
         1    3   0   0   0   1   4472.01   3216.67    993.52 o
         1    2   0   0   0   1   4472.01   3216.67    993.52 o
         1    1   0   0   0   1   4472.01   3216.67    993.52 o
         2    2   0   0   0   2      6.31     72.53     26.42 o
         2    1   0   0   0   2      6.31     72.53     26.42 o
         3    3  -1   0   0   1   4173.13   4624.56   1063.10 o
         3    1   1   0   0   1   4173.13   4624.56   1063.10 o
         4    1   1   0   0   2   1892.93   1287.73    318.08 o
         5    3  -2   0   0   1   3650.83   4034.89   1274.31 o
         5    2   0   2   0   1   3650.83   4034.89   1274.31 o
         5    1   2   0   0   1   3650.83   4034.89   1274.31 o
         6    2   0   2   0   2      1.91     15.37      4.32 o
         6    1   2   0   0   2      1.91     15.37      4.32 o
         7    1   3   0   0   2   1650.10    739.36    263.86 o
         8    3  -4   0   0   1   3726.33   4065.23   1338.26 o
         8    2   0   4   0   1   3726.33   4065.23   1338.26 o
         8    1   4   0   0   1   3726.33   4065.23   1338.26 o
         9    2   0   4   0   2     14.85     33.85     12.61 o
         9    1   4   0   0   2     14.85     33.85     12.61 o
        10    1   5   0   0   2   1190.44    520.37    163.32 o
        11    1   7   0   0   2    843.04   1098.79    318.75 o
        12    2   0   8   0   2     62.92     30.91     11.57 o
        12    1   8   0   0   2     62.92     30.91     11.57 o
        13    1  10   0   0   3     12.42     48.87     18.99 o
        14    3  -2  -1   0   1    132.85    546.36    166.12 o
        14    2  -1   2   0   1    132.85    546.36    166.12 o
        14    1   2   1   0   1    132.85    546.36    166.12 o
        15    3  -4  -1   0  -1    190.63    315.67     99.29 o
        15    2  -1   4   0  -1    190.63    315.67     99.29 o
        15    1   4   1   0  -1    190.63    315.67     99.29 o
        16    3  -4  -1   0   1     98.96    207.91     64.41 o
        16    2  -1   4   0   1     98.96    207.91     64.41 o
        16    1   4   1   0   1     98.96    207.91     64.41 o
        17    2  -2   0   0  -2     66.53     76.84     24.52 o
        17    1   0   2   0  -2     66.53     76.84     24.52 o
        18    3   0  -2   0  -1   3133.46   2387.85    751.35 o
        18    2  -2   0   0  -1   3133.46   2387.85    751.35 o
        18    1   0   2   0  -1   3133.46   2387.85    751.35 o
        19    2  -2   1   0  -2   2060.52   1053.85    228.62 o
        19    1   1   2   0  -2   2060.52   1053.85    228.62 o
        20    3  -1  -2   0  -1   4404.52   4708.45   1058.50 o
        20    2  -2   1   0  -1   4404.52   4708.45   1058.50 o
        20    1   1   2   0  -1   4404.52   4708.45   1058.50 o
        21    3  -1  -2   0   1   2834.99   4780.22    959.87 o
        21    2  -2   1   0   1   2834.99   4780.22    959.87 o
        21    1   1   2   0   1   2834.99   4780.22    959.87 o
        22    2  -2   1   0   2   1392.64   1692.59    552.40 o
        22    1   1   2   0   2   1392.64   1692.59    552.40 o
        23    1   2   2   0  -3     61.44     15.37      5.70 o
        24    2  -2   2   0  -2     75.94     23.83      5.35 o
        24    1   2   2   0  -2     75.94     23.83      5.35 o
        25    3  -2  -2   0  -1   2240.28   2869.88    629.47 o
        25    2  -2   2   0  -1   2240.28   2869.88    629.47 o
        25    1   2   2   0  -1   2240.28   2869.88    629.47 o
        26    3  -2  -2   0   1   3143.51   4289.61   1258.78 o
        26    2  -2   2   0   1   3143.51   4289.61   1258.78 o
        26    1   2   2   0   1   3143.51   4289.61   1258.78 o
        27    2  -2   2   0   2      2.81     19.69      7.43 o
        27    1   2   2   0   2      2.81     19.69      7.43 o
        28    2  -2   3   0  -2   1702.34   1118.09    243.65 o
        28    1   3   2   0  -2   1702.34   1118.09    243.65 o
        29    3  -3  -2   0  -1   3243.71   5480.81   1225.92 o
        29    2  -2   3   0  -1   3243.71   5480.81   1225.92 o
        29    1   3   2   0  -1   3243.71   5480.81   1225.92 o
        30    3  -3  -2   0   1   2020.54   3511.78   1061.96 o
        30    2  -2   3   0   1   2020.54   3511.78   1061.96 o
        30    1   3   2   0   1   2020.54   3511.78   1061.96 o
        31    2  -2   3   0   2   1133.55   1233.78    407.52 o
        31    1   3   2   0   2   1133.55   1233.78    407.52 o
        32    2  -2   4   0  -2     26.88     55.43     12.61 o
        32    1   4   2   0  -2     26.88     55.43     12.61 o
        33    3  -4  -2   0  -1   1859.82   2848.59    890.17 o
        33    2  -2   4   0  -1   1859.82   2848.59    890.17 o
        33    1   4   2   0  -1   1859.82   2848.59    890.17 o
        34    3  -4  -2   0   1   2137.38   1805.80    564.85 o
        34    2  -2   4   0   1   2137.38   1805.80    564.85 o
        34    1   4   2   0   1   2137.38   1805.80    564.85 o
        35    2  -2   5   0  -2   1387.26   1191.48    306.85 o
        35    1   5   2   0  -2   1387.26   1191.48    306.85 o
        36    3  -5  -2   0   1   1872.15   1519.59    492.04 o
        36    2  -2   5   0   1   1872.15   1519.59    492.04 o
        36    1   5   2   0   1   1872.15   1519.59    492.04 o
        37    2  -2   5   0   2    953.74   1001.01    352.09 o
        37    1   5   2   0   2    953.74   1001.01    352.09 o
        38    1   6   2   0  -3     64.80     56.99     16.58 o
        39    3  -6  -2   0   1   2744.94   2885.20   1039.04 o
        39    2  -2   6   0   1   2744.94   2885.20   1039.04 o
        39    1   6   2   0   1   2744.94   2885.20   1039.04 o
        40    2  -2   7   0  -2    819.08   1204.94    435.32 o
        40    1   7   2   0  -2    819.08   1204.94    435.32 o
        41    2  -2   7   0   2    536.52    149.54     47.83 o
        41    1   7   2   0   2    536.52    149.54     47.83 o
        42    2  -2   8   0   2      8.07     39.37     14.68 o
        42    1   8   2   0   2      8.07     39.37     14.68 o
        43    2  -2   9   0   2    412.66    694.16    239.68 o
        43    1   9   2   0   2    412.66    694.16    239.68 o
        44    3  -4  -3   0  -1    232.43     41.10     12.78 o
        44    2  -3   4   0  -1    232.43     41.10     12.78 o
        44    1   4   3   0  -1    232.43     41.10     12.78 o
        45    3  -4  -3   0   1    151.81    235.90     77.02 o
        45    2  -3   4   0   1    151.81    235.90     77.02 o
        45    1   4   3   0   1    151.81    235.90     77.02 o
        46    2  -3   4   0   2     31.91     27.30      7.95 o
        46    1   4   3   0   2     31.91     27.30      7.95 o
        47    3  -6  -3   0   1    185.01    207.58     61.83 o
        47    2  -3   6   0   1    185.01    207.58     61.83 o
        47    1   6   3   0   1    185.01    207.58     61.83 o
        48    1   9   3   0  -3      0.87     54.39     21.24 o
        49    1   0   4   0  -3     60.48     67.00     19.69 o
        50    2  -4   0   0  -2     20.76     32.46      9.84 o
        50    1   0   4   0  -2     20.76     32.46      9.84 o
        51    3   0  -4   0  -1   1775.45   1942.67    572.69 o
        51    2  -4   0   0  -1   1775.45   1942.67    572.69 o
        51    1   0   4   0  -1   1775.45   1942.67    572.69 o
        52    2  -4   1   0  -2   1754.20   1094.26    234.15 o
        52    1   1   4   0  -2   1754.20   1094.26    234.15 o
        53    3  -1  -4   0  -1   3472.85   3791.19    797.77 o
        53    2  -4   1   0  -1   3472.85   3791.19    797.77 o
        53    1   1   4   0  -1   3472.85   3791.19    797.77 o
        54    1   2   4   0  -3    145.90    105.86     21.24 o
        55    2  -4   2   0  -2     82.08     62.34     14.16 o
        55    1   2   4   0  -2     82.08     62.34     14.16 o
        56    3  -2  -4   0  -1   1755.44   1322.15    379.81 o
        56    2  -4   2   0  -1   1755.44   1322.15    379.81 o
        56    1   2   4   0  -1   1755.44   1322.15    379.81 o
        57    2  -4   3   0  -2   1422.24    954.57    211.53 o
        57    1   3   4   0  -2   1422.24    954.57    211.53 o
        58    3  -3  -4   0  -1   3028.90   2016.67    675.45 o
        58    2  -4   3   0  -1   3028.90   2016.67    675.45 o
        58    1   3   4   0  -1   3028.90   2016.67    675.45 o
        59    2  -4   4   0  -2     68.02     48.01     11.22 o
        59    1   4   4   0  -2     68.02     48.01     11.22 o
        60    3  -4  -4   0  -1   1236.89    838.03    255.90 o
        60    2  -4   4   0  -1   1236.89    838.03    255.90 o
        60    1   4   4   0  -1   1236.89    838.03    255.90 o
        61    2  -4   4   0   2      4.94     21.24      6.73 o
        61    1   4   4   0   2      4.94     21.24      6.73 o
        62    2  -4   5   0  -2   1238.87   1052.82    197.54 o
        62    1   5   4   0  -2   1238.87   1052.82    197.54 o
        63    3  -5  -4   0  -1   2026.86   2800.52    885.88 o
        63    2  -4   5   0  -1   2026.86   2800.52    885.88 o
        63    1   5   4   0  -1   2026.86   2800.52    885.88 o
        64    3  -5  -4   0   1    771.87   1297.39    406.98 o
        64    2  -4   5   0   1    771.87   1297.39    406.98 o
        64    1   5   4   0   1    771.87   1297.39    406.98 o
        65    2  -4   5   0   2    587.18    474.00    105.85 o
        65    1   5   4   0   2    587.18    474.00    105.85 o
        66    1   6   4   0  -3     30.67     46.80     11.74 o
        67    3  -6  -4   0   1    963.50    526.15    165.48 o
        67    2  -4   6   0   1    963.50    526.15    165.48 o
        67    1   6   4   0   1    963.50    526.15    165.48 o
        68    2  -4   7   0   2    283.73    182.87     71.83 o
        68    1   7   4   0   2    283.73    182.87     71.83 o
        69    2  -4   9   0   2    277.30    290.79     98.43 o
        69    1   9   4   0   2    277.30    290.79     98.43 o
        70    2  -5   5   0  -2     20.69     12.95      4.66 o
        70    1   5   5   0  -2     20.69     12.95      4.66 o
        71    2  -6   1   0  -2   1149.19    925.04    196.51 o
        71    1   1   6   0  -2   1149.19    925.04    196.51 o
        72    3  -1  -6   0  -1   2219.10   2714.46    830.89 o
        72    2  -6   1   0  -1   2219.10   2714.46    830.89 o
        72    1   1   6   0  -1   2219.10   2714.46    830.89 o
        73    1   2   6   0  -3     14.24     64.24     16.06 o
        74    3  -2  -6   0  -1    576.03    755.08    237.17 o
        74    2  -6   2   0  -1    576.03    755.08    237.17 o
        74    1   2   6   0  -1    576.03    755.08    237.17 o
        75    1   3   6   0  -3     77.11     19.17      5.87 o
        76    2  -6   3   0  -2   1090.48   1048.16    233.46 o
        76    1   3   6   0  -2   1090.48   1048.16    233.46 o
        77    3  -3  -6   0  -1   2417.48   1354.63    437.61 o
        77    2  -6   3   0  -1   2417.48   1354.63    437.61 o
        77    1   3   6   0  -1   2417.48   1354.63    437.61 o
        78    1   4   6   0  -3    165.80     56.12     11.74 o
        79    3  -4  -6   0  -1    841.22    849.68    259.73 o
        79    2  -6   4   0  -1    841.22    849.68    259.73 o
        79    1   4   6   0  -1    841.22    849.68    259.73 o
        80    2  -6   5   0  -2    710.46    608.69    181.14 o
        80    1   5   6   0  -2    710.46    608.69    181.14 o
        81    3  -5  -6   0  -1   1074.38   1489.48    455.91 o
        81    2  -6   5   0  -1   1074.38   1489.48    455.91 o
        81    1   5   6   0  -1   1074.38   1489.48    455.91 o
        82    1   6   6   0  -3     28.28    122.43     28.49 o
        83    2  -6   6   0  -2     27.97     29.18     10.02 o
        83    1   6   6   0  -2     27.97     29.18     10.02 o
        84    3  -6  -6   0  -1    407.27    605.94    194.26 o
        84    2  -6   6   0  -1    407.27    605.94    194.26 o
        84    1   6   6   0  -1    407.27    605.94    194.26 o
        85    2  -6   7   0  -2    628.93    360.90    114.14 o
        85    1   7   6   0  -2    628.93    360.90    114.14 o
        86    2  -6   9   0   2     67.31    160.42     43.86 o
        86    1   9   6   0   2     67.31    160.42     43.86 o
        87    2  -6  10   0   2     39.99     13.30      4.32 o
        87    1  10   6   0   2     39.99     13.30      4.32 o
        88    3  -4  -7   0  -1    127.41     19.86      7.25 o
        88    2  -7   4   0  -1    127.41     19.86      7.25 o
        88    1   4   7   0  -1    127.41     19.86      7.25 o
        89    1   0   8   0  -3    190.83     96.36     33.33 o
        90    2  -8   1   0  -2    616.74    815.21    184.94 o
        90    1   1   8   0  -2    616.74    815.21    184.94 o
        91    1   2   8   0  -3      7.32     62.85     15.20 o
        92    2  -8   2   0  -2     32.52     21.93      7.08 o
        92    1   2   8   0  -2     32.52     21.93      7.08 o
        93    2  -8   3   0  -2    670.76    419.78    132.10 o
        93    1   3   8   0  -2    670.76    419.78    132.10 o
        94    1   4   8   0  -3    149.24     22.10      6.39 o
        95    3  -4  -8   0  -1    222.33    462.90    141.22 o
        95    2  -8   4   0  -1    222.33    462.90    141.22 o
        95    1   4   8   0  -1    222.33    462.90    141.22 o
        96    2  -8   5   0  -2    331.83    314.27     88.07 o
        96    1   5   8   0  -2    331.83    314.27     88.07 o
        97    3  -5  -8   0  -1    681.86    779.65    223.97 o
        97    2  -8   5   0  -1    681.86    779.65    223.97 o
        97    1   5   8   0  -1    681.86    779.65    223.97 o
        98    3  -6  -8   0  -1    262.28    291.21     90.33 o
        98    2  -8   6   0  -1    262.28    291.21     90.33 o
        98    1   6   8   0  -1    262.28    291.21     90.33 o
        99    1   7   8   0  -3      2.61     36.61     10.71 o
       100    2  -8   7   0  -2    452.64    341.56    107.92 o
       100    1   7   8   0  -2    452.64    341.56    107.92 o
       101    3  -7  -8   0  -1    936.22   1113.70    350.22 o
       101    2  -8   7   0  -1    936.22   1113.70    350.22 o
       101    1   7   8   0  -1    936.22   1113.70    350.22 o
       102    1   6   9   0  -3    150.71     29.01     11.57 o
       103    1   0  10   0  -3     51.66     36.78     14.33 o
       104    1   2  10   0  -3    105.47    226.56     14.33 o
       105    2 -10   3   0  -2    262.46    438.26    131.93 o
       105    1   3  10   0  -2    262.46    438.26    131.93 o
       106    2 -10   5   0  -2    208.29    275.25     84.96 o
       106    1   5  10   0  -2    208.29    275.25     84.96 o
       107    2 -10   7   0  -2    146.01    218.44     65.79 o
       107    1   7  10   0  -2    146.01    218.44     65.79 o
       108    2 -10   9   0  -2     92.56     66.83     21.58 o
       108    1   9  10   0  -2     92.56     66.83     21.58 o
       109    3  -6  11   1   1      5.58     31.08     10.36 o
       109    2  11   6   1   1      5.58     31.08     10.36 o
       109    1   6 -11   1   1      5.58     31.08     10.36 o
       110    3  -3  10   1   1     48.26     24.35      8.29 o
       110    2  10   3   1   1     48.26     24.35      8.29 o
       110    1   3 -10   1   1     48.26     24.35      8.29 o
       111    3  -4   7   1   1     17.14     26.25      8.29 o
       111    2   7   4   1   1     17.14     26.25      8.29 o
       111    1   4  -7   1   1     17.14     26.25      8.29 o
       112    3  -4   5   1   1     11.34     17.44      6.91 o
       112    2   5   4   1   1     11.34     17.44      6.91 o
       112    1   4  -5   1   1     11.34     17.44      6.91 o
       113    2   5   8   1  -2     19.87     13.47      5.35 o
       113    1   8  -5   1  -2     19.87     13.47      5.35 o
       114    3  -2   3   1   1     13.65     73.56     16.23 o
       114    2   3   2   1   1     13.65     73.56     16.23 o
       114    1   2  -3   1   1     13.65     73.56     16.23 o
       115    3  -6   3   1   1     72.87     53.88     20.03 o
       115    2   3   6   1   1     72.87     53.88     20.03 o
       115    1   6  -3   1   1     72.87     53.88     20.03 o
       116    1   6  -2   1  -3      4.90     26.25      8.46 o
       117    3   3   1   1   0 271295.00 259331.00  81631.30 o
       117    2   1  -3   1   0 271295.00 259331.00  81631.30 o
       117    1  -3  -1   1   0 271295.00 259331.00  81631.30 o
       118    3  -2   1   1   1      5.64     34.19      8.12 o
       118    2   1   2   1   1      5.64     34.19      8.12 o
       118    1   2  -1   1   1      5.64     34.19      8.12 o
       119    3  -2  -1   1   1      5.46     22.10      7.43 o
       119    2  -1   2   1   1      5.46     22.10      7.43 o
       119    1   2   1   1   1      5.46     22.10      7.43 o
       120    3  -4  -1   1   1      9.95    118.29     37.82 o
       120    2  -1   4   1   1      9.95    118.29     37.82 o
       120    1   4   1   1   1      9.95    118.29     37.82 o
       121    3  -2  -3   1   1     13.61    259.19     71.32 o
       121    2  -3   2   1   1     13.61    259.19     71.32 o
       121    1   2   3   1   1     13.61    259.19     71.32 o
       122    3  -8  -3   1   1     87.02    325.86    112.42 o
       122    2  -3   8   1   1     87.02    325.86    112.42 o
       122    1   8   3   1   1     87.02    325.86    112.42 o
       123    3  -8  -5   1   1     23.74     31.25      7.77 o
       123    2  -5   8   1   1     23.74     31.25      7.77 o
       123    1   8   5   1   1     23.74     31.25      7.77 o
       124    1   1   9   1  -3    111.12    330.35     72.18 o
       125    1   3   9   1  -3     19.74     61.47     16.40 o
       126    2  -9   4   1  -2     12.71     19.34      7.25 o
       126    1   4   9   1  -2     12.71     19.34      7.25 o
       127    1   5   9   1  -3     33.70    128.82     39.54 o
       128    1   0  10   1  -3     18.95     50.94     19.17 o
       129    2 -10   7   1  -2    101.28     21.07      7.08 o
       129    1   7  10   1  -2    101.28     21.07      7.08 o
       130    1   2  11   1  -3      2.01     41.10     15.37 o
       131    1   5  11   1  -3     20.44     83.92     25.04 o
       132    3  -9  11   2   0     63.75     15.89      4.49 o
       132    2  11   9   2   0     63.75     15.89      4.49 o
       132    1   9 -11   2   0     63.75     15.89      4.49 o
       133    3  -5  10   2   0      9.98     17.10      6.39 o
       133    2  10   5   2   0      9.98     17.10      6.39 o
       133    1   5 -10   2   0      9.98     17.10      6.39 o
       134    3  -6  10   2   0    742.03    390.85    128.56 o
       134    2  10   6   2   0    742.03    390.85    128.56 o
       134    1   6 -10   2   0    742.03    390.85    128.56 o
       135    3  -8  10   2   0   4190.69   3494.56   1091.08 o
       135    2  10   8   2   0   4190.69   3494.56   1091.08 o
       135    1   8 -10   2   0   4190.69   3494.56   1091.08 o
       136    3  -2   8   2   0     81.14    131.25     46.63 o
       136    2   8   2   2   0     81.14    131.25     46.63 o
       136    1   2  -8   2   0     81.14    131.25     46.63 o
       137    3  -4   8   2   0   3865.89   3363.61   1053.97 o
       137    2   8   4   2   0   3865.89   3363.61   1053.97 o
       137    1   4  -8   2   0   3865.89   3363.61   1053.97 o
       138    3  -5   8   2   0     15.82     12.78      5.01 o
       138    2   8   5   2   0     15.82     12.78      5.01 o
       138    1   5  -8   2   0     15.82     12.78      5.01 o
       139    3  -6   8   2   0  24188.30  22404.50   7055.59 o
       139    2   8   6   2   0  24188.30  22404.50   7055.59 o
       139    1   6  -8   2   0  24188.30  22404.50   7055.59 o
       140    3  -8   8   2   0   8444.67   7864.08   2402.87 o
       140    2   8   8   2   0   8444.67   7864.08   2402.87 o
       140    1   8  -8   2   0   8444.67   7864.08   2402.87 o
       141    3  -8   8   2   1     76.21     19.69      7.43 o
       141    2   8   8   2   1     76.21     19.69      7.43 o
       141    1   8  -8   2   1     76.21     19.69      7.43 o
       142    3   2   6   2   0  13812.00  13441.30   5108.09 o
       142    2   6  -2   2   0  13812.00  13441.30   5108.09 o
       142    1  -2  -6   2   0  13812.00  13441.30   5108.09 o
       143    3   1   6   2   0     44.63     15.72      5.87 o
       143    2   6  -1   2   0     44.63     15.72      5.87 o
       143    1  -1  -6   2   0     44.63     15.72      5.87 o
       144    3   0   6   2   0 149073.00 145797.00  46969.00 o
       144    2   6   0   2   0 149073.00 145797.00  46969.00 o
       144    1   0  -6   2   0 149073.00 145797.00  46969.00 o
       145    3  -1   6   2   0     44.63     17.44      5.70 o
       145    2   6   1   2   0     44.63     17.44      5.70 o
       145    1   1  -6   2   0     44.63     17.44      5.70 o
       146    3  -2   6   2   0  13742.40  11056.10   3611.78 o
       146    2   6   2   2   0  13742.40  11056.10   3611.78 o
       146    1   2  -6   2   0  13742.40  11056.10   3611.78 o
       147    3  -4   6   2   0    301.91    134.52     41.62 o
       147    2   6   4   2   0    301.91    134.52     41.62 o
       147    1   4  -6   2   0    301.91    134.52     41.62 o
       148    3  -4   6   2   1    109.33     21.07      5.53 o
       148    2   6   4   2   1    109.33     21.07      5.53 o
       148    1   4  -6   2   1    109.33     21.07      5.53 o
       149    3  -7   6   2   1     37.45     47.49     18.13 o
       149    2   6   7   2   1     37.45     47.49     18.13 o
       149    1   7  -6   2   1     37.45     47.49     18.13 o
       150    3   4   4   2   0 140800.00 135859.00  52176.10 o
       150    2   4  -4   2   0 140800.00 135859.00  52176.10 o
       150    1  -4  -4   2   0 140800.00 135859.00  52176.10 o
       151    3   3   4   2   0     20.02     25.56      8.29 o
       151    2   4  -3   2   0     20.02     25.56      8.29 o
       151    1  -3  -4   2   0     20.02     25.56      8.29 o
       152    3   0   4   2   0   3151.51   2400.21    697.04 o
       152    2   4   0   2   0   3151.51   2400.21    697.04 o
       152    1   0  -4   2   0   3151.51   2400.21    697.04 o
       153    3  -2   4   2   0  89745.80  91330.10  32393.20 o
       153    2   4   2   2   0  89745.80  91330.10  32393.20 o
       153    1   2  -4   2   0  89745.80  91330.10  32393.20 o
       154    3  -3   4   2  -1     69.67     12.48      4.16 o
       154    2   4   3   2  -1     69.67     12.48      4.16 o
       154    1   3  -4   2  -1     69.67     12.48      4.16 o
       155    3  -3   4   2   0     20.02     21.41      7.43 o
       155    2   4   3   2   0     20.02     21.41      7.43 o
       155    1   3  -4   2   0     20.02     21.41      7.43 o
       156    3  -4   4   2   1      5.94     15.54      5.01 o
       156    2   4   4   2   1      5.94     15.54      5.01 o
       156    1   4  -4   2   1      5.94     15.54      5.01 o
       157    3  -5   4   2   1     90.30    122.26     25.90 o
       157    2   4   5   2   1     90.30    122.26     25.90 o
       157    1   5  -4   2   1     90.30    122.26     25.90 o
       158    3   2   2   2   0  25158.60  26671.20   8304.30 o
       158    2   2  -2   2   0  25158.60  26671.20   8304.30 o
       158    1  -2  -2   2   0  25158.60  26671.20   8304.30 o
       159    3   1   2   2   0     10.89     66.14     20.38 o
       159    2   2  -1   2   0     10.89     66.14     20.38 o
       159    1  -1  -2   2   0     10.89     66.14     20.38 o
       160    3   0   2   2   0  40198.80  42197.00  13181.50 o
       160    2   2   0   2   0  40198.80  42197.00  13181.50 o
       160    1   0  -2   2   0  40198.80  42197.00  13181.50 o
       161    3  -1   2   2   0     10.89     60.61     20.38 o
       161    2   2   1   2   0     10.89     60.61     20.38 o
       161    1   1  -2   2   0     10.89     60.61     20.38 o
       162    3  -1   2   2   1      2.46     34.36      8.29 o
       162    2   2   1   2   1      2.46     34.36      8.29 o
       162    1   1  -2   2   1      2.46     34.36      8.29 o
       163    3  -2   2   2   0  25137.00  26653.90   8304.30 o
       163    2   2   2   2   0  25137.00  26653.90   8304.30 o
       163    1   2  -2   2   0  25137.00  26653.90   8304.30 o
       164    3  -2   2   2   1      9.09     22.45      5.87 o
       164    2   2   2   2   1      9.09     22.45      5.87 o
       164    1   2  -2   2   1      9.09     22.45      5.87 o
       165    3  -3   2   2  -1    419.58     11.97      3.30 o
       165    2   2   3   2  -1    419.58     11.97      3.30 o
       165    1   3  -2   2  -1    419.58     11.97      3.30 o
       166    3  -5   2   2   1      7.04     91.52     23.83 o
       166    2   2   5   2   1      7.04     91.52     23.83 o
       166    1   5  -2   2   1      7.04     91.52     23.83 o
       167    3   2   1   2   0      5.01     17.27      6.39 o
       167    2   1  -2   2   0      5.01     17.27      6.39 o
       167    1  -2  -1   2   0      5.01     17.27      6.39 o
       168    3  -2   1   2   0      6.60     20.55      6.22 o
       168    2   1   2   2   0      6.60     20.55      6.22 o
       168    1   2  -1   2   0      6.60     20.55      6.22 o
       169    3   5   0   2   0     11.99     60.44     19.17 o
       169    1  -5   0   2   0     11.99     60.44     19.17 o
       170    3   4   0   2   0   2917.40   2494.42    721.94 o
       170    2   0  -4   2   0   2917.40   2494.42    721.94 o
       170    1  -4   0   2   0   2917.40   2494.42    721.94 o
       171    3   2   0   2   0  40598.00  34328.70   9843.11 o
       171    2   0  -2   2   0  40598.00  34328.70   9843.11 o
       171    1  -2   0   2   0  40598.00  34328.70   9843.11 o
       172    3   0   0   2   0 398427.00 405787.00 126777.00 o
       172    2   0   0   2   0 398427.00 405787.00 126777.00 o
       172    1   0   0   2   0 398427.00 405787.00 126777.00 o
       173    3  -1   0   2   1     22.32    119.32     25.90 o
       173    1   1   0   2   1     22.32    119.32     25.90 o
       174    3  -2   0   2   1     61.46    108.27     24.35 o
       174    2   0   2   2   1     61.46    108.27     24.35 o
       174    1   2   0   2   1     61.46    108.27     24.35 o
       175    1   3   0   2  -2    134.57      4.49      1.73 o
       176    3  -3   0   2   1     13.83     23.14      6.56 o
       176    1   3   0   2   1     13.83     23.14      6.56 o
       177    2   0   4   2   2     13.77     33.50     12.61 o
       177    1   4   0   2   2     13.77     33.50     12.61 o
       178    3  -6   0   2   1    177.05     79.78     23.49 o
       178    2   0   6   2   1    177.05     79.78     23.49 o
       178    1   6   0   2   1    177.05     79.78     23.49 o
       179    3  -7   0   2   1     84.43    301.85     99.98 o
       179    1   7   0   2   1     84.43    301.85     99.98 o
       180    3  -9   0   2   1    165.43    179.77     58.20 o
       180    1   9   0   2   1    165.43    179.77     58.20 o
       181    3   2  -1   2   0      5.01     17.79      5.87 o
       181    2  -1  -2   2   0      5.01     17.79      5.87 o
       181    1  -2   1   2   0      5.01     17.79      5.87 o
       182    3   6  -2   2   0  12557.20  11534.90   3596.04 o
       182    2  -2  -6   2   0  12557.20  11534.90   3596.04 o
       182    1  -6   2   2   0  12557.20  11534.90   3596.04 o
       183    3   1  -2   2   0     47.08     45.24     12.43 o
       183    2  -2  -1   2   0     47.08     45.24     12.43 o
       183    1  -1   2   2   0     47.08     45.24     12.43 o
       184    3  -1  -2   2   1     66.27    127.26     39.54 o
       184    2  -2   1   2   1     66.27    127.26     39.54 o
       184    1   1   2   2   1     66.27    127.26     39.54 o
       185    3  -2  -2   2   1     52.76     63.55     19.86 o
       185    2  -2   2   2   1     52.76     63.55     19.86 o
       185    1   2   2   2   1     52.76     63.55     19.86 o
       186    3  -5  -2   2   1     98.31    118.11     37.99 o
       186    2  -2   5   2   1     98.31    118.11     37.99 o
       186    1   5   2   2   1     98.31    118.11     37.99 o
       187    3   8  -3   2   0     59.63     18.48      6.73 o
       187    2  -3  -8   2   0     59.63     18.48      6.73 o
       187    1  -8   3   2   0     59.63     18.48      6.73 o
       188    3   8  -4   2   0   4828.83   3862.58   1212.88 o
       188    2  -4  -8   2   0   4828.83   3862.58   1212.88 o
       188    1  -8   4   2   0   4828.83   3862.58   1212.88 o
       189    3   6  -4   2   0    514.44     91.36     27.63 o
       189    2  -4  -6   2   0    514.44     91.36     27.63 o
       189    1  -6   4   2   0    514.44     91.36     27.63 o
       190    3   5  -4   2   0     48.12      9.67      3.80 o
       190    2  -4  -5   2   0     48.12      9.67      3.80 o
       190    1  -5   4   2   0     48.12      9.67      3.80 o
       191    3   4  -4   2   0 133777.00 133016.00  41900.30 o
       191    2  -4  -4   2   0 133777.00 133016.00  41900.30 o
       191    1  -4   4   2   0 133777.00 133016.00  41900.30 o
       192    3  -4  -4   2   1     45.57    106.54     32.46 o
       192    2  -4   4   2   1     45.57    106.54     32.46 o
       192    1   4   4   2   1     45.57    106.54     32.46 o
       193    3  -5  -4   2   1     12.73    325.86     89.62 o
       193    2  -4   5   2   1     12.73    325.86     89.62 o
       193    1   5   4   2   1     12.73    325.86     89.62 o
       194    3  -9  -6   2   1     20.48     51.46     19.34 o
       194    2  -6   9   2   1     20.48     51.46     19.34 o
       194    1   9   6   2   1     20.48     51.46     19.34 o
       195    1   8   8   2  -3     74.07     31.77     12.61 o
       196    1   4  10   2  -3     16.71     35.23     11.91 o
       197    1   8  10   2  -3     33.84     32.81     11.22 o
       198    1   8  11   2  -3    385.06     15.72      4.84 o
       199    3  -3  11   3   0    419.30    508.54    156.27 o
       199    2  11   3   3   0    419.30    508.54    156.27 o
       199    1   3 -11   3   0    419.30    508.54    156.27 o
       200    3  -5  11   3   0   3257.09   2726.78    827.84 o
       200    2  11   5   3   0   3257.09   2726.78    827.84 o
       200    1   5 -11   3   0   3257.09   2726.78    827.84 o
       201    3   1   9   3   0  22362.80  24705.50   7227.17 o
       201    2   9  -1   3   0  22362.80  24705.50   7227.17 o
       201    1  -1  -9   3   0  22362.80  24705.50   7227.17 o
       202    3  -1   9   3   0  22336.90  22023.80   7227.00 o
       202    2   9   1   3   0  22336.90  22023.80   7227.00 o
       202    1   1  -9   3   0  22336.90  22023.80   7227.00 o
       203    3  -3   9   3   0   2375.13   2669.12    840.08 o
       203    2   9   3   3   0   2375.13   2669.12    840.08 o
       203    1   3  -9   3   0   2375.13   2669.12    840.08 o
       204    3  -5   9   3  -1     28.91     18.13      7.08 o
       204    2   9   5   3  -1     28.91     18.13      7.08 o
       204    1   5  -9   3  -1     28.91     18.13      7.08 o
       205    3  -5   9   3   0   3243.68   2667.06    834.37 o
       205    2   9   5   3   0   3243.68   2667.06    834.37 o
       205    1   5  -9   3   0   3243.68   2667.06    834.37 o
       206    3  -6   9   3  -1     10.57     13.12      4.84 o
       206    2   9   6   3  -1     10.57     13.12      4.84 o
       206    1   6  -9   3  -1     10.57     13.12      4.84 o
       207    3  -7   9   3   0  21809.40  20558.80   6177.56 o
       207    2   9   7   3   0  21809.40  20558.80   6177.56 o
       207    1   7  -9   3   0  21809.40  20558.80   6177.56 o
       208    3   1   7   3   0   4194.42   4800.40   1367.78 o
       208    2   7  -1   3   0   4194.42   4800.40   1367.78 o
       208    1  -1  -7   3   0   4194.42   4800.40   1367.78 o
       209    3  -1   7   3   0   4170.46   4119.45   1367.78 o
       209    2   7   1   3   0   4170.46   4119.45   1367.78 o
       209    1   1  -7   3   0   4170.46   4119.45   1367.78 o
       210    3  -5   7   3   0  20304.20  20059.70   6455.86 o
       210    2   7   5   3   0  20304.20  20059.70   6455.86 o
       210    1   5  -7   3   0  20304.20  20059.70   6455.86 o
       211    3   3   5   3   0  28618.20  29641.40   9096.77 o
       211    2   5  -3   3   0  28618.20  29641.40   9096.77 o
       211    1  -3  -5   3   0  28618.20  29641.40   9096.77 o
       212    3   1   5   3   0  15751.60  16142.90   4965.02 o
       212    2   5  -1   3   0  15751.60  16142.90   4965.02 o
       212    1  -1  -5   3   0  15751.60  16142.90   4965.02 o
       213    3  -1   5   3   0  15749.50  15642.70   4965.20 o
       213    2   5   1   3   0  15749.50  15642.70   4965.20 o
       213    1   1  -5   3   0  15749.50  15642.70   4965.20 o
       214    3  -3   5   3   0  28625.60  28734.90   9096.77 o
       214    2   5   3   3   0  28625.60  28734.90   9096.77 o
       214    1   3  -5   3   0  28625.60  28734.90   9096.77 o
       215    3  -4   5   3   1      4.92     13.47      5.18 o
       215    2   5   4   3   1      4.92     13.47      5.18 o
       215    1   4  -5   3   1      4.92     13.47      5.18 o
       216    3  -6   5   3  -1     35.83     15.71      5.70 o
       216    2   5   6   3  -1     35.83     15.71      5.70 o
       216    1   6  -5   3  -1     35.83     15.71      5.70 o
       217    3   7   3   3   0  91910.30  99545.80  30802.50 o
       217    2   3  -7   3   0  91910.30  99545.80  30802.50 o
       217    1  -7  -3   3   0  91910.30  99545.80  30802.50 o
       218    3   5   3   3   0  28049.00  29941.30   9364.70 o
       218    2   3  -5   3   0  28049.00  29941.30   9364.70 o
       218    1  -5  -3   3   0  28049.00  29941.30   9364.70 o
       219    3   1   3   3   0 116620.00 126831.00  39269.80 o
       219    2   3  -1   3   0 116620.00 126831.00  39269.80 o
       219    1  -1  -3   3   0 116620.00 126831.00  39269.80 o
       220    3  -1   3   3   0 116473.00 125483.00  39269.80 o
       220    2   3   1   3   0 116473.00 125483.00  39269.80 o
       220    1   1  -3   3   0 116473.00 125483.00  39269.80 o
       221    3  -2   3   3   1     20.87     46.45     12.61 o
       221    2   3   2   3   1     20.87     46.45     12.61 o
       221    1   2  -3   3   1     20.87     46.45     12.61 o
       222    3  -5   3   3   0  27748.80  29895.00   9364.88 o
       222    2   3   5   3   0  27748.80  29895.00   9364.88 o
       222    1   5  -3   3   0  27748.80  29895.00   9364.88 o
       223    3  -8   3   3   1    134.38    207.05     73.39 o
       223    2   3   8   3   1    134.38    207.05     73.39 o
       223    1   8  -3   3   1    134.38    207.05     73.39 o
       224    3   7   1   3   0   4360.85   4496.08   1398.28 o
       224    2   1  -7   3   0   4360.85   4496.08   1398.28 o
       224    1  -7  -1   3   0   4360.85   4496.08   1398.28 o
       225    3   5   1   3   0  15292.40  15850.00   4928.31 o
       225    2   1  -5   3   0  15292.40  15850.00   4928.31 o
       225    1  -5  -1   3   0  15292.40  15850.00   4928.31 o
       226    3   3   1   3   0 115550.00 115037.00  35975.60 o
       226    2   1  -3   3   0 115550.00 115037.00  35975.60 o
       226    1  -3  -1   3   0 115550.00 115037.00  35975.60 o
       227    3  -2   1   3  -1      7.08     54.74     12.95 o
       227    2   1   2   3  -1      7.08     54.74     12.95 o
       227    1   2  -1   3  -1      7.08     54.74     12.95 o
       228    3  -2   1   3   1     11.93     50.77     11.91 o
       228    2   1   2   3   1     11.93     50.77     11.91 o
       228    1   2  -1   3   1     11.93     50.77     11.91 o
       229    3  -3   1   3   0 115277.00 116919.00  35975.40 o
       229    2   1   3   3   0 115277.00 116919.00  35975.40 o
       229    1   3  -1   3   0 115277.00 116919.00  35975.40 o
       230    3  -3   1   3   1     14.59     13.64      5.18 o
       230    2   1   3   3   1     14.59     13.64      5.18 o
       230    1   3  -1   3   1     14.59     13.64      5.18 o
       231    3 -10   1   3   1     46.25     47.83     17.44 o
       231    2   1  10   3   1     46.25     47.83     17.44 o
       231    1  10  -1   3   1     46.25     47.83     17.44 o
       232    3   9  -1   3   0  22635.40  26275.30   8154.13 o
       232    2  -1  -9   3   0  22635.40  26275.30   8154.13 o
       232    1  -9   1   3   0  22635.40  26275.30   8154.13 o
       233    3   7  -1   3   0   3818.59   4273.71   1334.68 o
       233    2  -1  -7   3   0   3818.59   4273.71   1334.68 o
       233    1  -7   1   3   0   3818.59   4273.71   1334.68 o
       234    3   5  -1   3   0  15247.80  14408.50   4736.37 o
       234    2  -1  -5   3   0  15247.80  14408.50   4736.37 o
       234    1  -5   1   3   0  15247.80  14408.50   4736.37 o
       235    3   3  -1   3   0 112482.00 114429.00  35424.80 o
       235    2  -1  -3   3   0 112482.00 114429.00  35424.80 o
       235    1  -3   1   3   0 112482.00 114429.00  35424.80 o
       236    3  -2  -1   3  -1      6.84     50.08     15.89 o
       236    2  -1   2   3  -1      6.84     50.08     15.89 o
       236    1   2   1   3  -1      6.84     50.08     15.89 o
       237    3  -2  -1   3   1     11.78     72.70     17.79 o
       237    2  -1   2   3   1     11.78     72.70     17.79 o
       237    1   2   1   3   1     11.78     72.70     17.79 o
       238    3  -4  -1   3   1     23.65    102.05     32.98 o
       238    2  -1   4   3   1     23.65    102.05     32.98 o
       238    1   4   1   3   1     23.65    102.05     32.98 o
       239    3  -6  -1   3   1     36.61     45.59     18.13 o
       239    2  -1   6   3   1     36.61     45.59     18.13 o
       239    1   6   1   3   1     36.61     45.59     18.13 o
       240    3 -10  -1   3   1     45.19     57.16     20.72 o
       240    2  -1  10   3   1     45.19     57.16     20.72 o
       240    1  10   1   3   1     45.19     57.16     20.72 o
       241    3  10  -3   3   0     12.00     31.43     10.71 o
       241    2  -3 -10   3   0     12.00     31.43     10.71 o
       241    1 -10   3   3   0     12.00     31.43     10.71 o
       242    3   9  -3   3   0   2633.93   3024.54    979.49 o
       242    2  -3  -9   3   0   2633.93   3024.54    979.49 o
       242    1  -9   3   3   0   2633.93   3024.54    979.49 o
       243    3   7  -3   3   0  85422.40  77080.70  24475.40 o
       243    2  -3  -7   3   0  85422.40  77080.70  24475.40 o
       243    1  -7   3   3   0  85422.40  77080.70  24475.40 o
       244    3  -2  -3   3   1     20.76    293.90     87.03 o
       244    2  -3   2   3   1     20.76    293.90     87.03 o
       244    1   2   3   3   1     20.76    293.90     87.03 o
       245    3  -4  -3   3  -1     42.77      8.63      3.11 o
       245    2  -3   4   3  -1     42.77      8.63      3.11 o
       245    1   4   3   3  -1     42.77      8.63      3.11 o
       246    3  -6  -3   3  -1     69.48    179.24     56.47 o
       246    2  -3   6   3  -1     69.48    179.24     56.47 o
       246    1   6   3   3  -1     69.48    179.24     56.47 o
       247    3  -8  -3   3   1    133.97    278.54     91.35 o
       247    2  -3   8   3   1    133.97    278.54     91.35 o
       247    1   8   3   3   1    133.97    278.54     91.35 o
       248    3   4  -4   3   0    247.43    307.57     90.15 o
       248    2  -4  -4   3   0    247.43    307.57     90.15 o
       248    1  -4   4   3   0    247.43    307.57     90.15 o
       249    3   9  -5   3   0   2694.05   2341.56    750.25 o
       249    2  -5  -9   3   0   2694.05   2341.56    750.25 o
       249    1  -9   5   3   0   2694.05   2341.56    750.25 o
       250    3   7  -5   3   0  16835.10  14869.80   4921.98 o
       250    2  -5  -7   3   0  16835.10  14869.80   4921.98 o
       250    1  -7   5   3   0  16835.10  14869.80   4921.98 o
       251    3  -8  -5   3   1     10.12     51.63     18.13 o
       251    2  -5   8   3   1     10.12     51.63     18.13 o
       251    1   8   5   3   1     10.12     51.63     18.13 o
       252    3   2  10   4   0  13287.40  16253.80     93.48 o
       252    2  10  -2   4   0  13287.40  16253.80     93.48 o
       252    1  -2 -10   4   0  13287.40  16253.80     93.48 o
       253    3   0  10   4   0    141.49    250.37     79.83 o
       253    2  10   0   4   0    141.49    250.37     79.83 o
       253    1   0 -10   4   0    141.49    250.37     79.83 o
       254    3  -2  10   4   0  13228.60  15410.40     51.85 o
       254    2  10   2   4   0  13228.60  15410.40     51.85 o
       254    1   2 -10   4   0  13228.60  15410.40     51.85 o
       255    3  -3  10   4  -1    144.34     27.80      8.98 o
       255    2  10   3   4  -1    144.34     27.80      8.98 o
       255    1   3 -10   4  -1    144.34     27.80      8.98 o
       256    3  -1   9   4  -1     47.05     26.61      8.12 o
       256    2   9   1   4  -1     47.05     26.61      8.12 o
       256    1   1  -9   4  -1     47.05     26.61      8.12 o
       257    3  -4   9   4  -1     24.82     27.63      9.84 o
       257    2   9   4   4  -1     24.82     27.63      9.84 o
       257    1   4  -9   4  -1     24.82     27.63      9.84 o
       258    3   4   8   4   0   1541.59    809.08    267.16 o
       258    2   8  -4   4   0   1541.59    809.08    267.16 o
       258    1  -4  -8   4   0   1541.59    809.08    267.16 o
       259    3   0   8   4   0  30651.20  35255.50  10961.70 o
       259    2   8   0   4   0  30651.20  35255.50  10961.70 o
       259    1   0  -8   4   0  30651.20  35255.50  10961.70 o
       260    3  -2   8   4   0     10.97     32.64     10.88 o
       260    2   8   2   4   0     10.97     32.64     10.88 o
       260    1   2  -8   4   0     10.97     32.64     10.88 o
       261    3  -4   8   4   0   1562.46    786.46    266.99 o
       261    2   8   4   4   0   1562.46    786.46    266.99 o
       261    1   4  -8   4   0   1562.46    786.46    266.99 o
       262    3  -6   8   4   0  10426.30   8205.54   2552.82 o
       262    2   8   6   4   0  10426.30   8205.54   2552.82 o
       262    1   6  -8   4   0  10426.30   8205.54   2552.82 o
       263    2   7   6   4  -2     66.64     14.69      5.01 o
       263    1   6  -7   4  -2     66.64     14.69      5.01 o
       264    3   6   6   4   0  37298.00  39157.00  12079.50 o
       264    2   6  -6   4   0  37298.00  39157.00  12079.50 o
       264    1  -6  -6   4   0  37298.00  39157.00  12079.50 o
       265    3   4   6   4   0    567.31    681.73    201.51 o
       265    2   6  -4   4   0    567.31    681.73    201.51 o
       265    1  -4  -6   4   0    567.31    681.73    201.51 o
       266    3   2   6   4   0   7286.13   8641.35   2603.60 o
       266    2   6  -2   4   0   7286.13   8641.35   2603.60 o
       266    1  -2  -6   4   0   7286.13   8641.35   2603.60 o
       267    3   0   6   4   0  55951.50  62459.20  19445.80 o
       267    2   6   0   4   0  55951.50  62459.20  19445.80 o
       267    1   0  -6   4   0  55951.50  62459.20  19445.80 o
       268    3  -2   6   4  -1     82.85     20.38      6.39 o
       268    2   6   2   4  -1     82.85     20.38      6.39 o
       268    1   2  -6   4  -1     82.85     20.38      6.39 o
       269    3  -2   6   4   0   7221.77   7974.63   2603.60 o
       269    2   6   2   4   0   7221.77   7974.63   2603.60 o
       269    1   2  -6   4   0   7221.77   7974.63   2603.60 o
       270    3  -4   6   4   0    596.41    578.30    201.34 o
       270    2   6   4   4   0    596.41    578.30    201.34 o
       270    1   4  -6   4   0    596.41    578.30    201.34 o
       271    3  -6   6   4   0  36991.00  38956.00  12079.30 o
       271    2   6   6   4   0  36991.00  38956.00  12079.30 o
       271    1   6  -6   4   0  36991.00  38956.00  12079.30 o
       272    2   5   5   4  -2     78.21     13.47      3.45 o
       272    1   5  -5   4  -2     78.21     13.47      3.45 o
       273    3   8   4   4   0   1041.45    887.08    275.59 o
       273    2   4  -8   4   0   1041.45    887.08    275.59 o
       273    1  -8  -4   4   0   1041.45    887.08    275.59 o
       274    3   6   4   4   0    432.23   1008.43    286.96 o
       274    2   4  -6   4   0    432.23   1008.43    286.96 o
       274    1  -6  -4   4   0    432.23   1008.43    286.96 o
       275    3   4   4   4   0  49127.00  49529.00  15454.30 o
       275    2   4  -4   4   0  49127.00  49529.00  15454.30 o
       275    1  -4  -4   4   0  49127.00  49529.00  15454.30 o
       276    3   2   4   4   0  40476.20  41044.90  12131.80 o
       276    2   4  -2   4   0  40476.20  41044.90  12131.80 o
       276    1  -2  -4   4   0  40476.20  41044.90  12131.80 o
       277    3   0   4   4   0   2813.45   2426.91    720.70 o
       277    2   4   0   4   0   2813.45   2426.91    720.70 o
       277    1   0  -4   4   0   2813.45   2426.91    720.70 o
       278    3  -1   4   4  -1    175.82     57.87     14.34 o
       278    2   4   1   4  -1    175.82     57.87     14.34 o
       278    1   1  -4   4  -1    175.82     57.87     14.34 o
       279    3  -2   4   4  -1     33.02     38.68      9.84 o
       279    2   4   2   4  -1     33.02     38.68      9.84 o
       279    1   2  -4   4  -1     33.02     38.68      9.84 o
       280    3  -2   4   4   0  40306.70  37380.10  12131.80 o
       280    2   4   2   4   0  40306.70  37380.10  12131.80 o
       280    1   2  -4   4   0  40306.70  37380.10  12131.80 o
       281    3  -4   4   4   0  48861.00  49264.30  15454.30 o
       281    2   4   4   4   0  48861.00  49264.30  15454.30 o
       281    1   4  -4   4   0  48861.00  49264.30  15454.30 o
       282    3  -6   4   4   0    408.50    831.34    286.96 o
       282    2   4   6   4   0    408.50    831.34    286.96 o
       282    1   6  -4   4   0    408.50    831.34    286.96 o
       283    3  -8   4   4   0    988.05   1016.49    389.46 o
       283    2   4   8   4   0    988.05   1016.49    389.46 o
       283    1   8  -4   4   0    988.05   1016.49    389.46 o
       284    3   8   2   4   0     53.26     32.81     11.74 o
       284    2   2  -8   4   0     53.26     32.81     11.74 o
       284    1  -8  -2   4   0     53.26     32.81     11.74 o
       285    3   6   2   4   0   8179.04   8348.59   2621.60 o
       285    2   2  -6   4   0   8179.04   8348.59   2621.60 o
       285    1  -6  -2   4   0   8179.04   8348.59   2621.60 o
       286    3   4   2   4   0  40551.10  39634.90  12531.00 o
       286    2   2  -4   4   0  40551.10  39634.90  12531.00 o
       286    1  -4  -2   4   0  40551.10  39634.90  12531.00 o
       287    3   2   2   4   0   5319.01   4290.06   1460.43 o
       287    2   2  -2   4   0   5319.01   4290.06   1460.43 o
       287    1  -2  -2   4   0   5319.01   4290.06   1460.43 o
       288    3   0   2   4  -1    150.72     21.42      7.26 o
       288    2   2   0   4  -1    150.72     21.42      7.26 o
       288    1   0  -2   4  -1    150.72     21.42      7.26 o
       289    3   0   2   4   0   8871.33   9131.24   2848.46 o
       289    2   2   0   4   0   8871.33   9131.24   2848.46 o
       289    1   0  -2   4   0   8871.33   9131.24   2848.46 o
       290    3  -1   2   4   1     75.60    138.49      5.87 o
       290    2   2   1   4   1     75.60    138.49      5.87 o
       290    1   1  -2   4   1     75.60    138.49      5.87 o
       291    3  -2   2   4  -1    159.38     11.06      3.28 o
       291    2   2   2   4  -1    159.38     11.06      3.28 o
       291    1   2  -2   4  -1    159.38     11.06      3.28 o
       292    3  -2   2   4   0   5305.35   5604.36   1460.43 o
       292    2   2   2   4   0   5305.35   5604.36   1460.43 o
       292    1   2  -2   4   0   5305.35   5604.36   1460.43 o
       293    3  -2   2   4   1      6.59     22.62      8.12 o
       293    2   2   2   4   1      6.59     22.62      8.12 o
       293    1   2  -2   4   1      6.59     22.62      8.12 o
       294    3  -3   2   4  -1    162.19    118.66     27.81 o
       294    2   2   3   4  -1    162.19    118.66     27.81 o
       294    1   3  -2   4  -1    162.19    118.66     27.81 o
       295    3  -3   2   4   0     11.99     17.27      6.73 o
       295    2   2   3   4   0     11.99     17.27      6.73 o
       295    1   3  -2   4   0     11.99     17.27      6.73 o
       296    3  -4   2   4  -1    169.16     24.01      6.04 o
       296    2   2   4   4  -1    169.16     24.01      6.04 o
       296    1   4  -2   4  -1    169.16     24.01      6.04 o
       297    3  -4   2   4   0  40412.70  40541.20  12531.00 o
       297    2   2   4   4   0  40412.70  40541.20  12531.00 o
       297    1   4  -2   4   0  40412.70  40541.20  12531.00 o
       298    3  -5   2   4  -1     91.81     87.21     24.87 o
       298    2   2   5   4  -1     91.81     87.21     24.87 o
       298    1   5  -2   4  -1     91.81     87.21     24.87 o
       299    2   1   4   4  -2    195.29     11.98      4.17 o
       299    1   4  -1   4  -2    195.29     11.98      4.17 o
       300    3  -6   1   4   1      3.67     19.17      6.22 o
       300    2   1   6   4   1      3.67     19.17      6.22 o
       300    1   6  -1   4   1      3.67     19.17      6.22 o
       301    3  10   0   4   0    328.36    225.55     71.50 o
       301    2   0 -10   4   0    328.36    225.55     71.50 o
       301    1 -10   0   4   0    328.36    225.55     71.50 o
       302    3   8   0   4   0  31623.50  34524.80  10763.00 o
       302    2   0  -8   4   0  31623.50  34524.80  10763.00 o
       302    1  -8   0   4   0  31623.50  34524.80  10763.00 o
       303    3   6   0   4   0  52073.40  52297.00  16292.80 o
       303    2   0  -6   4   0  52073.40  52297.00  16292.80 o
       303    1  -6   0   4   0  52073.40  52297.00  16292.80 o
       304    3   4   0   4   0   3284.03   2849.54    877.14 o
       304    2   0  -4   4   0   3284.03   2849.54    877.14 o
       304    1  -4   0   4   0   3284.03   2849.54    877.14 o
       305    3   2   0   4   0   9464.44   9314.38   2942.62 o
       305    2   0  -2   4   0   9464.44   9314.38   2942.62 o
       305    1  -2   0   4   0   9464.44   9314.38   2942.62 o
       306    3   0   0   4  -1    203.46     65.28     19.86 o
       306    2   0   0   4  -1    203.46     65.28     19.86 o
       306    1   0   0   4  -1    203.46     65.28     19.86 o
       307    3   0   0   4   0 147397.00 146388.00  45736.50 o
       307    2   0   0   4   0 147397.00 146388.00  45736.50 o
       307    1   0   0   4   0 147397.00 146388.00  45736.50 o
       308    3  -1   0   4  -1    184.37     77.72     17.62 o
       308    1   1   0   4  -1    184.37     77.72     17.62 o
       309    3  -1   0   4   0      0.73     21.93      7.25 o
       309    1   1   0   4   0      0.73     21.93      7.25 o
       310    3  -2   0   4   0   9382.58   9571.27   2942.62 o
       310    2   0   2   4   0   9382.58   9571.27   2942.62 o
       310    1   2   0   4   0   9382.58   9571.27   2942.62 o
       311    3  -3   0   4   1      1.38    154.03     50.08 o
       311    1   3   0   4   1      1.38    154.03     50.08 o
       312    3  -4   0   4  -1    124.89     55.61     18.31 o
       312    2   0   4   4  -1    124.89     55.61     18.31 o
       312    1   4   0   4  -1    124.89     55.61     18.31 o
       313    3  -5   0   4  -1     10.24     47.66     13.81 o
       313    1   5   0   4  -1     10.24     47.66     13.81 o
       314    3  -5   0   4   1    226.20     72.19     22.97 o
       314    1   5   0   4   1    226.20     72.19     22.97 o
       315    3  -6   0   4   1     24.55     26.94      7.25 o
       315    2   0   6   4   1     24.55     26.94      7.25 o
       315    1   6   0   4   1     24.55     26.94      7.25 o
       316    3  -7   0   4  -1    464.33    432.51    138.70 o
       316    1   7   0   4  -1    464.33    432.51    138.70 o
       317    3  -2  -1   4   1      2.75     68.21     23.14 o
       317    2  -1   2   4   1      2.75     68.21     23.14 o
       317    1   2   1   4   1      2.75     68.21     23.14 o
       318    3  10  -2   4   0  10980.20  11908.70   3746.35 o
       318    2  -2 -10   4   0  10980.20  11908.70   3746.35 o
       318    1 -10   2   4   0  10980.20  11908.70   3746.35 o
       319    3   6  -2   4   0   6721.28   7670.38   2386.40 o
       319    2  -2  -6   4   0   6721.28   7670.38   2386.40 o
       319    1  -6   2   4   0   6721.28   7670.38   2386.40 o
       320    3   4  -2   4   0  36770.00  33691.30  10539.20 o
       320    2  -2  -4   4   0  36770.00  33691.30  10539.20 o
       320    1  -4   2   4   0  36770.00  33691.30  10539.20 o
       321    3   2  -2   4   0   5008.37   4442.36   1396.62 o
       321    2  -2  -2   4   0   5008.37   4442.36   1396.62 o
       321    1  -2   2   4   0   5008.37   4442.36   1396.62 o
       322    3   0  -2   4   0   7016.76   7175.16   2273.26 o
       322    2  -2   0   4   0   7016.76   7175.16   2273.26 o
       322    1   0   2   4   0   7016.76   7175.16   2273.26 o
       323    3  -1  -2   4   1     51.44    686.07    211.02 o
       323    2  -2   1   4   1     51.44    686.07    211.02 o
       323    1   1   2   4   1     51.44    686.07    211.02 o
       324    3  -3  -2   4  -1    315.54     85.14     24.87 o
       324    2  -2   3   4  -1    315.54     85.14     24.87 o
       324    1   3   2   4  -1    315.54     85.14     24.87 o
       325    3  -3  -2   4   1     15.18     42.48     14.85 o
       325    2  -2   3   4   1     15.18     42.48     14.85 o
       325    1   3   2   4   1     15.18     42.48     14.85 o
       326    3  -4  -2   4  -1    253.10     49.74     15.54 o
       326    2  -2   4   4  -1    253.10     49.74     15.54 o
       326    1   4   2   4  -1    253.10     49.74     15.54 o
       327    3  -5  -2   4  -1    189.62    145.40     46.28 o
       327    2  -2   5   4  -1    189.62    145.40     46.28 o
       327    1   5   2   4  -1    189.62    145.40     46.28 o
       328    3  -6  -2   4  -1    259.18     34.37     12.44 o
       328    2  -2   6   4  -1    259.18     34.37     12.44 o
       328    1   6   2   4  -1    259.18     34.37     12.44 o
       329    3  -8  -2   4  -1     95.89     37.99     13.81 o
       329    2  -2   8   4  -1     95.89     37.99     13.81 o
       329    1   8   2   4  -1     95.89     37.99     13.81 o
       330    3  -2  -3   4  -1     36.55     20.89      6.56 o
       330    2  -3   2   4  -1     36.55     20.89      6.56 o
       330    1   2   3   4  -1     36.55     20.89      6.56 o
       331    3  10  -4   4   0  25613.00  30730.30   9554.71 o
       331    2  -4 -10   4   0  25613.00  30730.30   9554.71 o
       331    1 -10   4   4   0  25613.00  30730.30   9554.71 o
       332    3   8  -4   4   0   1515.95    640.38    214.73 o
       332    2  -4  -8   4   0   1515.95    640.38    214.73 o
       332    1  -8   4   4   0   1515.95    640.38    214.73 o
       333    3   6  -4   4   0   1094.68    651.98    192.92 o
       333    2  -4  -6   4   0   1094.68    651.98    192.92 o
       333    1  -6   4   4   0   1094.68    651.98    192.92 o
       334    3   4  -4   4   0  43203.40  42356.80  13243.10 o
       334    2  -4  -4   4   0  43203.40  42356.80  13243.10 o
       334    1  -4   4   4   0  43203.40  42356.80  13243.10 o
       335    3  -4  -4   4   1    104.88    112.59     27.46 o
       335    2  -4   4   4   1    104.88    112.59     27.46 o
       335    1   4   4   4   1    104.88    112.59     27.46 o
       336    3  -6  -4   4  -1    123.44     15.37      5.70 o
       336    2  -4   6   4  -1    123.44     15.37      5.70 o
       336    1   6   4   4  -1    123.44     15.37      5.70 o
       337    3  -9  -4   4  -1    459.01    255.08     81.17 o
       337    2  -4   9   4  -1    459.01    255.08     81.17 o
       337    1   9   4   4  -1    459.01    255.08     81.17 o
       338    3  -6  -5   4  -1     17.10     21.93      7.25 o
       338    2  -5   6   4  -1     17.10     21.93      7.25 o
       338    1   6   5   4  -1     17.10     21.93      7.25 o
       339    3   8  -6   4   0   8681.23   8880.84   2777.89 o
       339    2  -6  -8   4   0   8681.23   8880.84   2777.89 o
       339    1  -8   6   4   0   8681.23   8880.84   2777.89 o
       340    2  11   7   5  -2     65.15     29.87      8.81 o
       340    1   7 -11   5  -2     65.15     29.87      8.81 o
       341    2   9   2   5  -2      6.62    375.41    101.02 o
       341    1   2  -9   5  -2      6.62    375.41    101.02 o
       342    3   1   7   5   0   1295.34    741.57     13.14 o
       342    2   7  -1   5   0   1295.34    741.57     13.14 o
       342    1  -1  -7   5   0   1295.34    741.57     13.14 o
       343    2   7   1   5  -2      1.31     10.19      3.97 o
       343    1   1  -7   5  -2      1.31     10.19      3.97 o
       344    3  -1   7   5   0   1283.28    708.38     12.45 o
       344    2   7   1   5   0   1283.28    708.38     12.45 o
       344    1   1  -7   5   0   1283.28    708.38     12.45 o
       345    3  -2   7   5  -1     14.27     14.33      5.18 o
       345    2   7   2   5  -1     14.27     14.33      5.18 o
       345    1   2  -7   5  -1     14.27     14.33      5.18 o
       346    1   5  -7   5  -3      9.55      7.94      2.94 o
       347    3   3   5   5   0   9666.26   8083.77     91.56 o
       347    2   5  -3   5   0   9666.26   8083.77     91.56 o
       347    1  -3  -5   5   0   9666.26   8083.77     91.56 o
       348    3   1   5   5   0   5124.29   4850.86     61.38 o
       348    2   5  -1   5   0   5124.29   4850.86     61.38 o
       348    1  -1  -5   5   0   5124.29   4850.86     61.38 o
       349    3  -1   5   5   0   5123.21   5072.35     73.48 o
       349    2   5   1   5   0   5123.21   5072.35     73.48 o
       349    1   1  -5   5   0   5123.21   5072.35     73.48 o
       350    3  -3   5   5   0   9670.31   7522.49     62.83 o
       350    2   5   3   5   0   9670.31   7522.49     62.83 o
       350    1   3  -5   5   0   9670.31   7522.49     62.83 o
       351    3   5   3   5   0   9302.99   8436.46     78.51 o
       351    2   3  -5   5   0   9302.99   8436.46     78.51 o
       351    1  -5  -3   5   0   9302.99   8436.46     78.51 o
       352    3   1   3   5   0  35946.10  36282.20  10511.80 o
       352    2   3  -1   5   0  35946.10  36282.20  10511.80 o
       352    1  -1  -3   5   0  35946.10  36282.20  10511.80 o
       353    3  -1   3   5   0  35867.60  33152.20  10511.80 o
       353    2   3   1   5   0  35867.60  33152.20  10511.80 o
       353    1   1  -3   5   0  35867.60  33152.20  10511.80 o
       354    1   4  -3   5  -3     30.11     28.67      6.22 o
       355    3  -5   3   5   0   9143.48  10259.90     88.04 o
       355    2   3   5   5   0   9143.48  10259.90     88.04 o
       355    1   5  -3   5   0   9143.48  10259.90     88.04 o
       356    3  -6   3   5  -1     90.44     69.25     19.69 o
       356    2   3   6   5  -1     90.44     69.25     19.69 o
       356    1   6  -3   5  -1     90.44     69.25     19.69 o
       357    3   7   1   5   0   1260.95   1054.93    329.93 o
       357    2   1  -7   5   0   1260.95   1054.93    329.93 o
       357    1  -7  -1   5   0   1260.95   1054.93    329.93 o
       358    3   5   1   5   0   4943.08   5007.35   1543.16 o
       358    2   1  -5   5   0   4943.08   5007.35   1543.16 o
       358    1  -5  -1   5   0   4943.08   5007.35   1543.16 o
       359    3   3   1   5   0  34615.60  34077.80  11082.00 o
       359    2   1  -3   5   0  34615.60  34077.80  11082.00 o
       359    1  -3  -1   5   0  34615.60  34077.80  11082.00 o
       360    3  -2   1   5  -1     13.79     66.83     15.20 o
       360    2   1   2   5  -1     13.79     66.83     15.20 o
       360    1   2  -1   5  -1     13.79     66.83     15.20 o
       361    3  -3   1   5   0  34468.70  36697.20  11082.00 o
       361    2   1   3   5   0  34468.70  36697.20  11082.00 o
       361    1   3  -1   5   0  34468.70  36697.20  11082.00 o
       362    3  -5   1   5  -1     24.07     24.35      8.63 o
       362    2   1   5   5  -1     24.07     24.35      8.63 o
       362    1   5  -1   5  -1     24.07     24.35      8.63 o
       363    3  -8   1   5  -1     72.35     55.09     19.86 o
       363    2   1   8   5  -1     72.35     55.09     19.86 o
       363    1   8  -1   5  -1     72.35     55.09     19.86 o
       364    3   7  -1   5   0    987.20   1150.41    365.56 o
       364    2  -1  -7   5   0    987.20   1150.41    365.56 o
       364    1  -7   1   5   0    987.20   1150.41    365.56 o
       365    3   5  -1   5   0   4919.04   4954.97   1545.94 o
       365    2  -1  -5   5   0   4919.04   4954.97   1545.94 o
       365    1  -5   1   5   0   4919.04   4954.97   1545.94 o
       366    3   3  -1   5   0  32854.90  28145.20   8775.85 o
       366    2  -1  -3   5   0  32854.90  28145.20   8775.85 o
       366    1  -3   1   5   0  32854.90  28145.20   8775.85 o
       367    3  -2  -1   5  -1     13.65     58.71     14.68 o
       367    2  -1   2   5  -1     13.65     58.71     14.68 o
       367    1   2   1   5  -1     13.65     58.71     14.68 o
       368    3  -8  -1   5  -1     71.12     27.97      9.67 o
       368    2  -1   8   5  -1     71.12     27.97      9.67 o
       368    1   8   1   5  -1     71.12     27.97      9.67 o
       369    3 -10  -1   5  -1     72.57     49.04     17.10 o
       369    2  -1  10   5  -1     72.57     49.04     17.10 o
       369    1  10   1   5  -1     72.57     49.04     17.10 o
       370    3   7  -3   5   0  27561.00  24323.20   7571.58 o
       370    2  -3  -7   5   0  27561.00  24323.20   7571.58 o
       370    1  -7   3   5   0  27561.00  24323.20   7571.58 o
       371    3   5  -3   5   0   9394.91   6740.14   2069.65 o
       371    2  -3  -5   5   0   9394.91   6740.14   2069.65 o
       371    1  -5   3   5   0   9394.91   6740.14   2069.65 o
       372    3  -2  -3   5  -1     16.92     34.02     11.40 o
       372    2  -3   2   5  -1     16.92     34.02     11.40 o
       372    1   2   3   5  -1     16.92     34.02     11.40 o
       373    3  -6  -3   5  -1     91.82    103.27     32.98 o
       373    2  -3   6   5  -1     91.82    103.27     32.98 o
       373    1   6   3   5  -1     91.82    103.27     32.98 o
       374    3 -11  -3   5  -1     58.81     47.31     15.37 o
       374    2  -3  11   5  -1     58.81     47.31     15.37 o
       374    1  11   3   5  -1     58.81     47.31     15.37 o
       375    3  -6  -5   5  -1     16.25     18.13      7.08 o
       375    2  -5   6   5  -1     16.25     18.13      7.08 o
       375    1   6   5   5  -1     16.25     18.13      7.08 o
       376    2   7   6   6  -2     14.72     15.20      5.87 o
       376    1   6  -7   6  -2     14.72     15.20      5.87 o
       377    1   6  -6   6  -3    172.55    199.64     37.13 o
       378    2   4   1   6  -2    125.11     11.40      4.49 o
       378    1   1  -4   6  -2    125.11     11.40      4.49 o
       379    1   2  -4   6  -3     69.55      9.33      3.45 o
       380    1   4  -4   6  -3     68.21     27.98      7.08 o
       381    3  -1   0   6  -1     41.43     11.57      4.14 o
       381    1   1   0   6  -1     41.43     11.57      4.14 o
       382    3  -3  -1   6  -1     61.96     20.03      7.94 o
       382    2  -1   3   6  -1     61.96     20.03      7.94 o
       382    1   3   1   6  -1     61.96     20.03      7.94 o
       383    3  -1  -2   6  -1     38.30     18.30      7.08 o
       383    2  -2   1   6  -1     38.30     18.30      7.08 o
       383    1   1   2   6  -1     38.30     18.30      7.08 o
       384    2  -5  11   6  -2    179.66     26.07      8.98 o
       384    1  11   5   6  -2    179.66     26.07      8.98 o
       385    1   7 -11   7  -3    290.79    102.58     32.99 o
       386    1   7  -9   7  -3    334.96    503.25     51.47 o
       387    1   1  -7   7  -3      6.08     20.55      6.22 o
       388    1   3  -7   7  -3    415.83    655.29    185.33 o
       389    1   5  -7   7  -3     46.42    109.83     23.14 o
       390    2  -1   6   7  -2     25.41     40.58     10.88 o
       390    1   6   1   7  -2     25.41     40.58     10.88 o
       391    1   9   1   7  -3     14.37     34.19     11.91 o
       392    1   2 -10   8  -3    512.27   1430.07    353.72 o
       393    1   0  -8   8  -3     25.91    107.23     36.78 o
       394    1   8  -8   8  -3      7.21     42.13     10.88 o
       395    1   5  -7   8  -3     70.71     17.44      6.91 o
       396    1   6  -6   8  -3     96.73     38.68     10.02 o
       397    1   4  -4   8  -3     95.09     14.16      5.01 o
       398    2   2   1   8  -2    177.24    170.09     32.46 o
       398    1   1  -2   8  -2    177.24    170.09     32.46 o
       399    1  11   2   8  -3      3.14     47.49     17.61 o
