# Supplementary material for: Incommensurate atomic density waves in the high-pressure IVb phase of barium
Source: IUCrJ. 2017 Jan 21;4(Pt 2):152–7. doi: 10.1107/S2052252517000264 (PMC5330526; doi:10.1107/S2052252517000264)
Supplement: Supplementary file 3 [file m-04-00152-IIsup3.hkl]

#
# h,k,l, Fc-squared, Fo-squared, sigma(Fo-squared) and status flag
#
data_II
_shelx_title                             'BaIVb at 17.4 GPa'
_shelx_refln_list_code                   4
_shelx_F_calc_maximum                    552.23
_exptl_crystal_F_000                     1120
_reflns_d_resolution_high                0.5275

loop_
 _space_group_symop_ssg_id
 'x1, x2, x3, x4'
 'x1+1/2, -x2+1/2, -x3, -x4'
 '-x1, -x2, -x3, -x4'
 '-x1+1/2, x2+1/2, x3, x4'

_cell_length_a                           11.6146
_cell_length_b                           11.6256
_cell_length_c                           4.6341
_cell_angle_alpha                        90
_cell_angle_beta                         90
_cell_angle_gamma                        90

_shelx_F_squared_multiplier              1.000

loop_
 _twin_refln_datum_id
 _twin_refln_individual_id
 _twin_refln_index_h
 _twin_refln_index_k
 _twin_refln_index_l
 _twin_refln_index_m_1
 _twin_refln_F_squared_calc
 _twin_refln_F_squared_meas
 _twin_refln_F_squared_sigma
 _twin_refln_include_status
         1    3   0   0   0   1   4374.08   3339.82    727.76 o
         1    2   0   0   0   1   4374.08   3339.82    727.76 o
         1    1   0   0   0   1   4374.08   3339.82    727.76 o
         2    2   0   0   0   2     54.92    280.95     63.96 o
         2    1   0   0   0   2     54.92    280.95     63.96 o
         3    1   0   0   0   3    642.28    824.84    216.99 o
         4    3  -1   0   0   1   4716.37   6895.24   1104.91 o
         4    1   1   0   0   1   4716.37   6895.24   1104.91 o
         5    1   1   0   0   2   2442.83   3196.12    517.84 o
         6    1   1   0   0   3     92.78     36.48     10.90 o
         7    3  -2   0   0   1   4489.77   7078.04   1548.84 o
         7    2   0   2   0   1   4489.77   7078.04   1548.84 o
         7    1   2   0   0   1   4489.77   7078.04   1548.84 o
         8    2   0   2   0   2    177.16     68.70     14.69 o
         8    1   2   0   0   2    177.16     68.70     14.69 o
         9    1   2   0   0   3    150.41    194.25     36.95 o
        10    1   3   0   0   2   2211.22   3434.89    755.68 o
        11    3  -4   0   0   1   3567.35   5488.33   1231.37 o
        11    2   0   4   0   1   3567.35   5488.33   1231.37 o
        11    1   4   0   0   1   3567.35   5488.33   1231.37 o
        12    2   0   4   0   2    178.69    219.35     50.69 o
        12    1   4   0   0   2    178.69    219.35     50.69 o
        13    1   4   0   0   3    183.79    215.09     52.11 o
        14    3  -5   0   0   1   3176.06   6859.89   2126.81 o
        14    1   5   0   0   1   3176.06   6859.89   2126.81 o
        15    1   5   0   0   2   1640.09   2454.16    541.53 o
        16    3  -6   0   0   1   3036.34   4945.31   1533.62 o
        16    2   0   6   0   1   3036.34   4945.31   1533.62 o
        16    1   6   0   0   1   3036.34   4945.31   1533.62 o
        17    2   0   6   0   2     37.16     37.90     10.90 o
        17    1   6   0   0   2     37.16     37.90     10.90 o
        18    1   6   0   0   3     13.41     77.22     22.74 o
        19    1   7   0   0   2   1289.09   2803.79    626.33 o
        20    1   8   0   0   3    257.67    390.86     93.33 o
        21    1   9   0   0   2    761.08   1399.05    438.24 o
        22    1   9   0   0   3      2.30     36.95     14.69 o
        23    1  10   0   0   3     10.15    144.97     36.48 o
        24    1  11   0   0   2    549.45    609.74    194.25 o
        25    3  -2  -1   0  -1    146.44    311.27     55.90 o
        25    2  -1   2   0  -1    146.44    311.27     55.90 o
        25    1   2   1   0  -1    146.44    311.27     55.90 o
        26    3  -2  -1   0   1     93.85    293.74     70.59 o
        26    2  -1   2   0   1     93.85    293.74     70.59 o
        26    1   2   1   0   1     93.85    293.74     70.59 o
        27    3  -4  -1   0  -1    171.02    374.28     84.33 o
        27    2  -1   4   0  -1    171.02    374.28     84.33 o
        27    1   4   1   0  -1    171.02    374.28     84.33 o
        28    3  -4  -1   0   1    101.65    258.68     62.06 o
        28    2  -1   4   0   1    101.65    258.68     62.06 o
        28    1   4   1   0   1    101.65    258.68     62.06 o
        29    1   0   2   0  -3    118.86     81.01     24.64 o
        30    2  -2   0   0  -2     32.24    112.28     28.90 o
        30    1   0   2   0  -2     32.24    112.28     28.90 o
        31    3   0  -2   0  -1   3760.49   3913.61    856.63 o
        31    2  -2   0   0  -1   3760.49   3913.61    856.63 o
        31    1   0   2   0  -1   3760.49   3913.61    856.63 o
        32    2  -2   0   0   2    207.05    147.82     51.17 o
        32    1   0   2   0   2    207.05    147.82     51.17 o
        33    1   0   2   0   3     23.52    180.98     62.54 o
        34    1   1   2   0  -3     92.09     37.43     10.42 o
        35    2  -2   1   0  -2   2449.45   2371.69    368.59 o
        35    1   1   2   0  -2   2449.45   2371.69    368.59 o
        36    3  -1  -2   0  -1   4707.03   7985.21   1248.90 o
        36    2  -2   1   0  -1   4707.03   7985.21   1248.90 o
        36    1   1   2   0  -1   4707.03   7985.21   1248.90 o
        37    3  -1  -2   0   1   3429.97   3786.13   1174.55 o
        37    2  -2   1   0   1   3429.97   3786.13   1174.55 o
        37    1   1   2   0   1   3429.97   3786.13   1174.55 o
        38    2  -2   1   0   2   1937.82   2386.38    639.59 o
        38    1   1   2   0   2   1937.82   2386.38    639.59 o
        39    1   2   2   0  -3    138.92     99.02     20.85 o
        40    2  -2   2   0  -2    214.53     38.38      9.48 o
        40    1   2   2   0  -2    214.53     38.38      9.48 o
        41    3  -2  -2   0  -1   3416.74   3961.42    625.89 o
        41    2  -2   2   0  -1   3416.74   3961.42    625.89 o
        41    1   2   2   0  -1   3416.74   3961.42    625.89 o
        42    3  -2  -2   0   1   4618.91   2018.80    484.21 o
        42    2  -2   2   0   1   4618.91   2018.80    484.21 o
        42    1   2   2   0   1   4618.91   2018.80    484.21 o
        43    2  -2   2   0   2      0.03     48.80     16.11 o
        43    1   2   2   0   2      0.03     48.80     16.11 o
        44    1   2   2   0   3     28.21    184.30     52.11 o
        45    1   3   2   0  -3     96.05     38.38     11.37 o
        46    2  -2   3   0  -2   2134.94   1980.36    320.74 o
        46    1   3   2   0  -2   2134.94   1980.36    320.74 o
        47    3  -3  -2   0  -1   3587.81   7655.34   1219.04 o
        47    2  -2   3   0  -1   3587.81   7655.34   1219.04 o
        47    1   3   2   0  -1   3587.81   7655.34   1219.04 o
        48    3  -3  -2   0   1   2567.53   2768.82    610.24 o
        48    2  -2   3   0   1   2567.53   2768.82    610.24 o
        48    1   3   2   0   1   2567.53   2768.82    610.24 o
        49    2  -2   3   0   2   1683.28   2124.38    475.66 o
        49    1   3   2   0   2   1683.28   2124.38    475.66 o
        50    1   3   2   0   3     96.21     41.22     14.69 o
        51    1   4   2   0  -3    378.85    265.31     52.11 o
        52    2  -2   4   0  -2    125.92     83.86     17.53 o
        52    1   4   2   0  -2    125.92     83.86     17.53 o
        53    3  -4  -2   0  -1   2119.57   2516.28    554.80 o
        53    2  -2   4   0  -1   2119.57   2516.28    554.80 o
        53    1   4   2   0  -1   2119.57   2516.28    554.80 o
        54    3  -4  -2   0   1   3399.96   1667.22    358.65 o
        54    2  -2   4   0   1   3399.96   1667.22    358.65 o
        54    1   4   2   0   1   3399.96   1667.22    358.65 o
        55    2  -2   4   0   2    123.50     59.22     15.16 o
        55    1   4   2   0   2    123.50     59.22     15.16 o
        56    1   4   2   0   3    195.22    381.86     91.91 o
        57    2  -2   5   0  -2   1728.57   1764.79    325.48 o
        57    1   5   2   0  -2   1728.57   1764.79    325.48 o
        58    3  -5  -2   0   1   2392.06   1944.88    434.93 o
        58    2  -2   5   0   1   2392.06   1944.88    434.93 o
        58    1   5   2   0   1   2392.06   1944.88    434.93 o
        59    2  -2   5   0   2   1376.23   1530.27    336.85 o
        59    1   5   2   0   2   1376.23   1530.27    336.85 o
        60    1   5   2   0   3     59.44     36.95     13.27 o
        61    1   6   2   0  -3    246.66    237.36     58.27 o
        62    2  -2   6   0  -2    133.17     43.11     14.69 o
        62    1   6   2   0  -2    133.17     43.11     14.69 o
        63    3  -6  -2   0   1   2698.30   1414.68    440.61 o
        63    2  -2   6   0   1   2698.30   1414.68    440.61 o
        63    1   6   2   0   1   2698.30   1414.68    440.61 o
        64    2  -2   6   0   2     31.13     24.16      9.48 o
        64    1   6   2   0   2     31.13     24.16      9.48 o
        65    1   6   2   0   3    212.82    230.73     55.43 o
        66    2  -2   7   0  -2   1199.75   1103.41    347.75 o
        66    1   7   2   0  -2   1199.75   1103.41    347.75 o
        67    3  -7  -2   0   1   1129.61    483.72    153.98 o
        67    2  -2   7   0   1   1129.61    483.72    153.98 o
        67    1   7   2   0   1   1129.61    483.72    153.98 o
        68    2  -2   7   0   2    943.09   1092.51    244.46 o
        68    1   7   2   0   2    943.09   1092.51    244.46 o
        69    1   8   2   0  -3    170.03    122.71     34.11 o
        70    3  -8  -2   0   1   2011.30    438.24    135.97 o
        70    2  -2   8   0   1   2011.30    438.24    135.97 o
        70    1   8   2   0   1   2011.30    438.24    135.97 o
        71    2  -2   8   0   2     64.05    105.65     26.06 o
        71    1   8   2   0   2     64.05    105.65     26.06 o
        72    1   8   2   0   3    174.54     78.17     22.27 o
        73    3  -9  -2   0   1   1176.81   1833.03    570.90 o
        73    2  -2   9   0   1   1176.81   1833.03    570.90 o
        73    1   9   2   0   1   1176.81   1833.03    570.90 o
        74    2  -2   9   0   2    682.12   1094.41    343.01 o
        74    1   9   2   0   2    682.12   1094.41    343.01 o
        75    1  10   2   0   3      3.13     32.22     11.84 o
        76    2  -2  11   0   2    379.56    704.49    222.67 o
        76    1  11   2   0   2    379.56    704.49    222.67 o
        77    2  -2  13   0   2    258.46    526.83    167.24 o
        77    1  13   2   0   2    258.46    526.83    167.24 o
        78    3  -2  -3   0  -1    163.20    118.92     26.53 o
        78    2  -3   2   0  -1    163.20    118.92     26.53 o
        78    1   2   3   0  -1    163.20    118.92     26.53 o
        79    3  -2  -3   0   1    119.93    245.89     92.39 o
        79    2  -3   2   0   1    119.93    245.89     92.39 o
        79    1   2   3   0   1    119.93    245.89     92.39 o
        80    3  -6  -3   0   1    346.83     25.58      9.95 o
        80    2  -3   6   0   1    346.83     25.58      9.95 o
        80    1   6   3   0   1    346.83     25.58      9.95 o
        81    1   0   4   0  -3    298.44     93.81     27.95 o
        82    3   0  -4   0  -1   2248.41   2670.33    599.83 o
        82    2  -4   0   0  -1   2248.41   2670.33    599.83 o
        82    1   0   4   0  -1   2248.41   2670.33    599.83 o
        83    1   1   4   0  -3     77.68     21.32      7.58 o
        84    2  -4   1   0  -2   1936.45   1129.47    181.45 o
        84    1   1   4   0  -2   1936.45   1129.47    181.45 o
        85    3  -1  -4   0  -1   3469.37   3666.54    570.42 o
        85    2  -4   1   0  -1   3469.37   3666.54    570.42 o
        85    1   1   4   0  -1   3469.37   3666.54    570.42 o
        86    1   2   4   0  -3    315.58    178.14     33.16 o
        87    2  -4   2   0  -2     58.85     38.38      9.95 o
        87    1   2   4   0  -2     58.85     38.38      9.95 o
        88    3  -2  -4   0  -1   1884.82   1856.79    343.97 o
        88    2  -4   2   0  -1   1884.82   1856.79    343.97 o
        88    1   2   4   0  -1   1884.82   1856.79    343.97 o
        89    1   2   4   0   3    133.17    195.19     68.22 o
        90    2  -4   3   0  -2   1630.16   1141.31    183.82 o
        90    1   3   4   0  -2   1630.16   1141.31    183.82 o
        91    3  -3  -4   0  -1   3012.35   2008.80    437.77 o
        91    2  -4   3   0  -1   3012.35   2008.80    437.77 o
        91    1   3   4   0  -1   3012.35   2008.80    437.77 o
        92    3  -3  -4   0   1   1566.00   1778.11    553.38 o
        92    2  -4   3   0   1   1566.00   1778.11    553.38 o
        92    1   3   4   0   1   1566.00   1778.11    553.38 o
        93    2  -4   3   0   2    993.23    843.31    264.36 o
        93    1   3   4   0   2    993.23    843.31    264.36 o
        94    2  -4   4   0  -2    132.88     28.90      8.53 o
        94    1   4   4   0  -2    132.88     28.90      8.53 o
        95    3  -4  -4   0  -1   1780.94   1431.77    311.28 o
        95    2  -4   4   0  -1   1780.94   1431.77    311.28 o
        95    1   4   4   0  -1   1780.94   1431.77    311.28 o
        96    1   4   4   0   3     22.24     69.64     23.21 o
        97    2  -4   5   0  -2   1453.85   1095.83    187.61 o
        97    1   5   4   0  -2   1453.85   1095.83    187.61 o
        98    3  -5  -4   0  -1   2255.52   5226.18   1212.38 o
        98    2  -4   5   0  -1   2255.52   5226.18   1212.38 o
        98    1   5   4   0  -1   2255.52   5226.18   1212.38 o
        99    3  -5  -4   0   1   1171.19    352.49    111.34 o
        99    2  -4   5   0   1   1171.19    352.49    111.34 o
        99    1   5   4   0   1   1171.19    352.49    111.34 o
       100    2  -4   5   0   2    917.03    974.07    221.72 o
       100    1   5   4   0   2    917.03    974.07    221.72 o
       101    3  -6  -4   0  -1   1216.29   1300.99    406.02 o
       101    2  -4   6   0  -1   1216.29   1300.99    406.02 o
       101    1   6   4   0  -1   1216.29   1300.99    406.02 o
       102    3  -6  -4   0   1   1828.11    334.96     82.91 o
       102    2  -4   6   0   1   1828.11    334.96     82.91 o
       102    1   6   4   0   1   1828.11    334.96     82.91 o
       103    2  -4   7   0  -2    894.03    837.15    267.68 o
       103    1   7   4   0  -2    894.03    837.15    267.68 o
       104    3  -7  -4   0  -1   1595.19   2055.22    639.59 o
       104    2  -4   7   0  -1   1595.19   2055.22    639.59 o
       104    1   7   4   0  -1   1595.19   2055.22    639.59 o
       105    3  -7  -4   0   1    830.36    423.08    132.66 o
       105    2  -4   7   0   1    830.36    423.08    132.66 o
       105    1   7   4   0   1    830.36    423.08    132.66 o
       106    2  -4   7   0   2    535.67    505.99    113.23 o
       106    1   7   4   0   2    535.67    505.99    113.23 o
       107    3  -8  -4   0  -1    935.20   1132.32    354.86 o
       107    2  -4   8   0  -1    935.20   1132.32    354.86 o
       107    1   8   4   0  -1    935.20   1132.32    354.86 o
       108    3  -8  -4   0   1   1431.53    274.31     88.12 o
       108    2  -4   8   0   1   1431.53    274.31     88.12 o
       108    1   8   4   0   1   1431.53    274.31     88.12 o
       109    1   8   4   0   3     33.58     54.96     19.42 o
       110    3  -9  -4   0   1    549.39    651.44    203.72 o
       110    2  -4   9   0   1    549.39    651.44    203.72 o
       110    1   9   4   0   1    549.39    651.44    203.72 o
       111    2  -4   9   0   2    491.64    574.21    150.66 o
       111    1   9   4   0   2    491.64    574.21    150.66 o
       112    3 -10  -4   0   1    680.56    309.37     97.12 o
       112    2  -4  10   0   1    680.56    309.37     97.12 o
       112    1  10   4   0   1    680.56    309.37     97.12 o
       113    1  10   4   0   3    183.12    128.87     33.16 o
       114    3 -11  -4   0   1    313.90    109.92     36.01 o
       114    2  -4  11   0   1    313.90    109.92     36.01 o
       114    1  11   4   0   1    313.90    109.92     36.01 o
       115    2  -4  11   0   2    203.28    227.41     74.38 o
       115    1  11   4   0   2    203.28    227.41     74.38 o
       116    3 -12  -4   0   1   1081.91    359.59    113.71 o
       116    2  -4  12   0   1   1081.91    359.59    113.71 o
       116    1  12   4   0   1   1081.91    359.59    113.71 o
       117    3 -13  -4   0   1    212.49    793.09    248.26 o
       117    2  -4  13   0   1    212.49    793.09    248.26 o
       117    1  13   4   0   1    212.49    793.09    248.26 o
       118    3   0  -6   0  -1   1101.51    837.17    263.89 o
       118    2  -6   0   0  -1   1101.51    837.17    263.89 o
       118    1   0   6   0  -1   1101.51    837.17    263.89 o
       119    2  -6   1   0  -2   1195.65    709.71    116.55 o
       119    1   1   6   0  -2   1195.65    709.71    116.55 o
       120    3  -1  -6   0  -1   2005.83   2673.01    601.21 o
       120    2  -6   1   0  -1   2005.83   2673.01    601.21 o
       120    1   1   6   0  -1   2005.83   2673.01    601.21 o
       121    1   2   6   0  -3    245.10     59.69     14.21 o
       122    2  -6   2   0  -2     31.55     29.37      8.53 o
       122    1   2   6   0  -2     31.55     29.37      8.53 o
       123    3  -2  -6   0  -1    940.12   1083.53    238.78 o
       123    2  -6   2   0  -1    940.12   1083.53    238.78 o
       123    1   2   6   0  -1    940.12   1083.53    238.78 o
       124    2  -6   3   0  -2   1080.28    678.44    113.23 o
       124    1   3   6   0  -2   1080.28    678.44    113.23 o
       125    3  -3  -6   0  -1   2206.41   1839.18    407.92 o
       125    2  -6   3   0  -1   2206.41   1839.18    407.92 o
       125    1   3   6   0  -1   2206.41   1839.18    407.92 o
       126    1   4   6   0  -3    172.09     47.85     13.27 o
       127    3  -4  -6   0  -1   1149.89    908.71    197.57 o
       127    2  -6   4   0  -1   1149.89    908.71    197.57 o
       127    1   4   6   0  -1   1149.89    908.71    197.57 o
       128    3  -4  -6   0   0   8807.16   8957.15   2774.56 o
       128    2  -6   4   0   0   8807.16   8957.15   2774.56 o
       128    1   4   6   0   0   8807.16   8957.15   2774.56 o
       129    2  -6   5   0  -2    861.39    516.41    118.44 o
       129    1   5   6   0  -2    861.39    516.41    118.44 o
       130    3  -5  -6   0  -1   1078.60   1584.28    341.11 o
       130    2  -6   5   0  -1   1078.60   1584.28    341.11 o
       130    1   5   6   0  -1   1078.60   1584.28    341.11 o
       131    3  -5  -6   0   1    340.96    580.85    180.98 o
       131    2  -6   5   0   1    340.96    580.85    180.98 o
       131    1   5   6   0   1    340.96    580.85    180.98 o
       132    2  -6   5   0   2    398.92    322.16    104.23 o
       132    1   5   6   0   2    398.92    322.16    104.23 o
       133    1   6   6   0  -3    109.51    113.71     22.74 o
       134    2  -6   6   0  -2     43.87     38.85     15.16 o
       134    1   6   6   0  -2     43.87     38.85     15.16 o
       135    3  -6  -6   0  -1    649.56    619.70    142.13 o
       135    2  -6   6   0  -1    649.56    619.70    142.13 o
       135    1   6   6   0  -1    649.56    619.70    142.13 o
       136    2  -6   7   0  -2    657.57    266.26     74.38 o
       136    1   7   6   0  -2    657.57    266.26     74.38 o
       137    3  -7  -6   0  -1   1543.03    484.67    153.03 o
       137    2  -6   7   0  -1   1543.03    484.67    153.03 o
       137    1   7   6   0  -1   1543.03    484.67    153.03 o
       138    2  -6   7   0   2    309.90    231.20     74.86 o
       138    1   7   6   0   2    309.90    231.20     74.86 o
       139    3  -8  -6   0  -1    627.76    957.50    299.90 o
       139    2  -6   8   0  -1    627.76    957.50    299.90 o
       139    1   8   6   0  -1    627.76    957.50    299.90 o
       140    2  -6   9   0  -2    425.98    432.08    139.76 o
       140    1   9   6   0  -2    425.98    432.08    139.76 o
       141    3  -9  -6   0  -1    383.31   2139.07    665.65 o
       141    2  -6   9   0  -1    383.31   2139.07    665.65 o
       141    1   9   6   0  -1    383.31   2139.07    665.65 o
       142    2  -6   9   0   2    195.78    229.30     73.43 o
       142    1   9   6   0   2    195.78    229.30     73.43 o
       143    3 -10  -6   0  -1    301.58    302.27     98.07 o
       143    2  -6  10   0  -1    301.58    302.27     98.07 o
       143    1  10   6   0  -1    301.58    302.27     98.07 o
       144    2  -6  11   0  -2    293.65    206.09     72.96 o
       144    1  11   6   0  -2    293.65    206.09     72.96 o
       145    3 -11  -6   0  -1    790.40    602.16    190.93 o
       145    2  -6  11   0  -1    790.40    602.16    190.93 o
       145    1  11   6   0  -1    790.40    602.16    190.93 o
       146    2  -6  11   0   2    141.02    154.92     54.48 o
       146    1  11   6   0   2    141.02    154.92     54.48 o
       147    3 -12  -6   0  -1    426.50    268.63     88.12 o
       147    2  -6  12   0  -1    426.50    268.63     88.12 o
       147    1  12   6   0  -1    426.50    268.63     88.12 o
       148    3  -6  -7   0   1    215.22     18.00      7.11 o
       148    2  -7   6   0   1    215.22     18.00      7.11 o
       148    1   6   7   0   1    215.22     18.00      7.11 o
       149    1   0   8   0  -3     16.70    103.75     30.32 o
       150    2  -8   1   0  -2    586.38    490.83     81.49 o
       150    1   1   8   0  -2    586.38    490.83     81.49 o
       151    3  -1  -8   0  -1   1040.26    724.39    228.83 o
       151    2  -8   1   0  -1   1040.26    724.39    228.83 o
       151    1   1   8   0  -1   1040.26    724.39    228.83 o
       152    1   2   8   0  -3    131.27     44.53     13.27 o
       153    2  -8   2   0  -2    287.04     28.43      9.95 o
       153    1   2   8   0  -2    287.04     28.43      9.95 o
       154    3  -2  -8   0  -1    650.02    469.04    151.61 o
       154    2  -8   2   0  -1    650.02    469.04    151.61 o
       154    1   2   8   0  -1    650.02    469.04    151.61 o
       155    2  -8   3   0  -2    596.38    301.32     71.54 o
       155    1   3   8   0  -2    596.38    301.32     71.54 o
       156    3  -3  -8   0  -1   1181.58    691.70    217.46 o
       156    2  -8   3   0  -1   1181.58    691.70    217.46 o
       156    1   3   8   0  -1   1181.58    691.70    217.46 o
       157    3  -4  -8   0  -1    348.47    393.70     87.65 o
       157    2  -8   4   0  -1    348.47    393.70     87.65 o
       157    1   4   8   0  -1    348.47    393.70     87.65 o
       158    2  -8   5   0  -2    380.80    204.67     51.64 o
       158    1   5   8   0  -2    380.80    204.67     51.64 o
       159    3  -5  -8   0  -1    572.47   1211.90    264.36 o
       159    2  -8   5   0  -1    572.47   1211.90    264.36 o
       159    1   5   8   0  -1    572.47   1211.90    264.36 o
       160    3  -6  -8   0  -1    291.46    449.61    101.39 o
       160    2  -8   6   0  -1    291.46    449.61    101.39 o
       160    1   6   8   0  -1    291.46    449.61    101.39 o
       161    3  -6  -8   0   1    594.67    183.82     58.75 o
       161    2  -8   6   0   1    594.67    183.82     58.75 o
       161    1   6   8   0   1    594.67    183.82     58.75 o
       162    2  -8   7   0  -2    419.23    181.45     46.90 o
       162    1   7   8   0  -2    419.23    181.45     46.90 o
       163    3  -7  -8   0  -1    896.85   1074.04    237.36 o
       163    2  -8   7   0  -1    896.85   1074.04    237.36 o
       163    1   7   8   0  -1    896.85   1074.04    237.36 o
       164    2  -8   7   0   2    159.16     83.38     30.32 o
       164    1   7   8   0   2    159.16     83.38     30.32 o
       165    3  -8  -8   0  -1    264.56    348.70     81.01 o
       165    2  -8   8   0  -1    264.56    348.70     81.01 o
       165    1   8   8   0  -1    264.56    348.70     81.01 o
       166    2  -8   9   0  -2    163.61    264.36     90.02 o
       166    1   9   8   0  -2    163.61    264.36     90.02 o
       167    3  -9  -8   0  -1    202.20    575.63    181.93 o
       167    2  -8   9   0  -1    202.20    575.63    181.93 o
       167    1   9   8   0  -1    202.20    575.63    181.93 o
       168    3 -10  -8   0  -1    219.99    199.46     65.38 o
       168    2  -8  10   0  -1    219.99    199.46     65.38 o
       168    1  10   8   0  -1    219.99    199.46     65.38 o
       169    3 -11  -8   0  -1    512.47    266.26     85.75 o
       169    2  -8  11   0  -1    512.47    266.26     85.75 o
       169    1  11   8   0  -1    512.47    266.26     85.75 o
       170    3 -12  -8   0  -1    216.26    138.34     45.96 o
       170    2  -8  12   0  -1    216.26    138.34     45.96 o
       170    1  12   8   0  -1    216.26    138.34     45.96 o
       171    1   1   9   0  -3     30.74     29.37     10.42 o
       172    2 -10   1   0  -2    234.87    129.81     48.80 o
       172    1   1  10   0  -2    234.87    129.81     48.80 o
       173    2 -10   3   0  -2    235.44    275.73     64.91 o
       173    1   3  10   0  -2    235.44    275.73     64.91 o
       174    3  -3 -10   0  -1    401.98    401.28    129.34 o
       174    2 -10   3   0  -1    401.98    401.28    129.34 o
       174    1   3  10   0  -1    401.98    401.28    129.34 o
       175    3  -4 -10   0  -1    327.75    259.15     85.28 o
       175    2 -10   4   0  -1    327.75    259.15     85.28 o
       175    1   4  10   0  -1    327.75    259.15     85.28 o
       176    2 -10   5   0  -2    159.43    196.61     46.90 o
       176    1   5  10   0  -2    159.43    196.61     46.90 o
       177    3  -5 -10   0  -1    469.38    369.54    118.92 o
       177    2 -10   5   0  -1    469.38    369.54    118.92 o
       177    1   5  10   0  -1    469.38    369.54    118.92 o
       178    3  -6 -10   0  -1    408.26    364.33    117.02 o
       178    2 -10   6   0  -1    408.26    364.33    117.02 o
       178    1   6  10   0  -1    408.26    364.33    117.02 o
       179    3  -6 -10   0   0    213.29    817.73    254.89 o
       179    2 -10   6   0   0    213.29    817.73    254.89 o
       179    1   6  10   0   0    213.29    817.73    254.89 o
       180    2 -10   7   0  -2    163.99    130.29     34.59 o
       180    1   7  10   0  -2    163.99    130.29     34.59 o
       181    3  -7 -10   0  -1    205.05    459.56    145.92 o
       181    2 -10   7   0  -1    205.05    459.56    145.92 o
       181    1   7  10   0  -1    205.05    459.56    145.92 o
       182    3  -7 -10   0   1     91.98     85.28     28.43 o
       182    2 -10   7   0   1     91.98     85.28     28.43 o
       182    1   7  10   0   1     91.98     85.28     28.43 o
       183    2 -10   7   0   2     39.08     61.59     22.27 o
       183    1   7  10   0   2     39.08     61.59     22.27 o
       184    3  -8 -10   0  -1    191.77     71.54     26.06 o
       184    2 -10   8   0  -1    191.77     71.54     26.06 o
       184    1   8  10   0  -1    191.77     71.54     26.06 o
       185    2 -12   1   0  -2     74.73    118.92     46.90 o
       185    1   1  12   0  -2     74.73    118.92     46.90 o
       186    2 -12   3   0  -2     58.63    118.44     44.53 o
       186    1   3  12   0  -2     58.63    118.44     44.53 o
       187    3  -5 -12   0  -1    301.97    197.09     66.80 o
       187    2 -12   5   0  -1    301.97    197.09     66.80 o
       187    1   5  12   0  -1    301.97    197.09     66.80 o
       188    3  -6 -12   0  -1     24.73     96.18     34.11 o
       188    2 -12   6   0  -1     24.73     96.18     34.11 o
       188    1   6  12   0  -1     24.73     96.18     34.11 o
       189    3  -7 -12   0  -1     59.87    387.54    123.65 o
       189    2 -12   7   0  -1     59.87    387.54    123.65 o
       189    1   7  12   0  -1     59.87    387.54    123.65 o
       190    3  -8 -12   0   0   2342.56   4913.02   1522.23 o
       190    2 -12   8   0   0   2342.56   4913.02   1522.23 o
       190    1   8  12   0   0   2342.56   4913.02   1522.23 o
       191    3  -5  13   1   0   5635.19   3150.15    977.40 o
       191    2  13   5   1   0   5635.19   3150.15    977.40 o
       191    1   5 -13   1   0   5635.19   3150.15    977.40 o
       192    3  -5  11   1   0   4488.66   5208.24   1615.58 o
       192    2  11   5   1   0   4488.66   5208.24   1615.58 o
       192    1   5 -11   1   0   4488.66   5208.24   1615.58 o
       193    3  -7  11   1   0  21844.90  20500.50   6349.42 o
       193    2  11   7   1   0  21844.90  20500.50   6349.42 o
       193    1   7 -11   1   0  21844.90  20500.50   6349.42 o
       194    3  -3   9   1   0   3563.07   3802.99   1181.59 o
       194    2   9   3   1   0   3563.07   3802.99   1181.59 o
       194    1   3  -9   1   0   3563.07   3802.99   1181.59 o
       195    3  -5   9   1   0   4538.21   2487.81    771.79 o
       195    2   9   5   1   0   4538.21   2487.81    771.79 o
       195    1   5  -9   1   0   4538.21   2487.81    771.79 o
       196    3  -7   9   1   0  33397.20  30751.00   9523.47 o
       196    2   9   7   1   0  33397.20  30751.00   9523.47 o
       196    1   7  -9   1   0  33397.20  30751.00   9523.47 o
       197    3  -9   9   1   1     54.23     36.01     13.74 o
       197    2   9   9   1   1     54.23     36.01     13.74 o
       197    1   9  -9   1   1     54.23     36.01     13.74 o
       198    3  -4   7   1   1     21.48     32.22     11.37 o
       198    2   7   4   1   1     21.48     32.22     11.37 o
       198    1   4  -7   1   1     21.48     32.22     11.37 o
       199    3  -5   7   1   0  36635.40  28144.20   6166.40 o
       199    2   7   5   1   0  36635.40  28144.20   6166.40 o
       199    1   5  -7   1   0  36635.40  28144.20   6166.40 o
       200    3  -9   7   1   0  35667.30  32490.00  10061.90 o
       200    2   7   9   1   0  35667.30  32490.00  10061.90 o
       200    1   9  -7   1   0  35667.30  32490.00  10061.90 o
       201    3 -10   7   1   1     23.66     45.01     18.00 o
       201    2   7  10   1   1     23.66     45.01     18.00 o
       201    1  10  -7   1   1     23.66     45.01     18.00 o
       202    3 -11   7   1   0  27157.60  22220.00   6881.67 o
       202    2   7  11   1   0  27157.60  22220.00   6881.67 o
       202    1  11  -7   1   0  27157.60  22220.00   6881.67 o
       203    3  -2   5   1   1     11.62     15.63      6.16 o
       203    2   5   2   1   1     11.62     15.63      6.16 o
       203    1   2  -5   1   1     11.62     15.63      6.16 o
       204    3  -4   5   1   1     12.87     21.32      7.58 o
       204    2   5   4   1   1     12.87     21.32      7.58 o
       204    1   4  -5   1   1     12.87     21.32      7.58 o
       205    3  -7   5   1   0  39164.20  32889.00  10185.20 o
       205    2   5   7   1   0  39164.20  32889.00  10185.20 o
       205    1   7  -5   1   0  39164.20  32889.00  10185.20 o
       206    3  -9   5   1   0   5951.48   3460.97   1073.59 o
       206    2   5   9   1   0   5951.48   3460.97   1073.59 o
       206    1   9  -5   1   0   5951.48   3460.97   1073.59 o
       207    3  -1   3   1   0 271547.00 304958.00  67733.20 o
       207    2   3   1   1   0 271547.00 304958.00  67733.20 o
       207    1   1  -3   1   0 271547.00 304958.00  67733.20 o
       208    3  -2   3   1   1     14.02     65.85     12.79 o
       208    2   3   2   1   1     14.02     65.85     12.79 o
       208    1   2  -3   1   1     14.02     65.85     12.79 o
       209    3  -5   3   1   0  56157.40  53496.60  16566.10 o
       209    2   3   5   1   0  56157.40  53496.60  16566.10 o
       209    1   5  -3   1   0  56157.40  53496.60  16566.10 o
       210    3  -6   3   1   1     73.68     43.11     13.27 o
       210    2   3   6   1   1     73.68     43.11     13.27 o
       210    1   6  -3   1   1     73.68     43.11     13.27 o
       211    3  -2   1   1   1      8.96     29.37      7.11 o
       211    2   1   2   1   1      8.96     29.37      7.11 o
       211    1   2  -1   1   1      8.96     29.37      7.11 o
       212    1   3  -1   1   3    101.99     49.75     15.63 o
       213    3  -4   1   1   1     10.81    159.66     34.59 o
       213    2   1   4   1   1     10.81    159.66     34.59 o
       213    1   4  -1   1   1     10.81    159.66     34.59 o
       214    3  -6   1   1   1     14.61     23.21      8.53 o
       214    2   1   6   1   1     14.61     23.21      8.53 o
       214    1   6  -1   1   1     14.61     23.21      8.53 o
       215    3  -2  -1   1   1      8.84     62.06     15.63 o
       215    2  -1   2   1   1      8.84     62.06     15.63 o
       215    1   2   1   1   1      8.84     62.06     15.63 o
       216    3  -3  -1   1   1     17.63     19.42      7.11 o
       216    2  -1   3   1   1     17.63     19.42      7.11 o
       216    1   3   1   1   1     17.63     19.42      7.11 o
       217    1   3   1   1   3    104.43     63.49     21.32 o
       218    3  -4  -1   1   1     10.49    280.47     63.49 o
       218    2  -1   4   1   1     10.49    280.47     63.49 o
       218    1   4   1   1   1     10.49    280.47     63.49 o
       219    3 -10  -1   1   1     16.08    218.88     71.54 o
       219    2  -1  10   1   1     16.08    218.88     71.54 o
       219    1  10   1   1   1     16.08    218.88     71.54 o
       220    3   9  -3   1   0   4328.81   3159.63    979.30 o
       220    2  -3  -9   1   0   4328.81   3159.63    979.30 o
       220    1  -9   3   1   0   4328.81   3159.63    979.30 o
       221    3  -2  -3   1   1     13.94    205.14     67.28 o
       221    2  -3   2   1   1     13.94    205.14     67.28 o
       221    1   2   3   1   1     13.94    205.14     67.28 o
       222    3  -4  -3   1   1     47.16     19.42      7.11 o
       222    2  -3   4   1   1     47.16     19.42      7.11 o
       222    1   4   3   1   1     47.16     19.42      7.11 o
       223    3  -8  -3   1   1     82.17    357.22     84.33 o
       223    2  -3   8   1   1     82.17    357.22     84.33 o
       223    1   8   3   1   1     82.17    357.22     84.33 o
       224    3  -8  -5   1   1     34.03     53.06     14.69 o
       224    2  -5   8   1   1     34.03     53.06     14.69 o
       224    1   8   5   1   1     34.03     53.06     14.69 o
       225    1   1   9   1  -3    122.20    112.76     43.11 o
       226    1   7   9   1  -3    113.08    326.90     90.96 o
       227    1   5  11   1  -3    127.47    443.45    108.49 o
       228    1   7  11   1  -3    314.89    886.42    164.87 o
       229    3  -4  12   2   0   2293.58   3173.32    986.39 o
       229    2  12   4   2   0   2293.58   3173.32    986.39 o
       229    1   4 -12   2   0   2293.58   3173.32    986.39 o
       230    3  -6  12   2   0   4392.14   6432.42   1995.06 o
       230    2  12   6   2   0   4392.14   6432.42   1995.06 o
       230    1   6 -12   2   0   4392.14   6432.42   1995.06 o
       231    3  -2  10   2   0  26773.00  21719.80   6729.14 o
       231    2  10   2   2   0  26773.00  21719.80   6729.14 o
       231    1   2 -10   2   0  26773.00  21719.80   6729.14 o
       232    3  -4  10   2   0  52643.00  42054.40  13025.40 o
       232    2  10   4   2   0  52643.00  42054.40  13025.40 o
       232    1   4 -10   2   0  52643.00  42054.40  13025.40 o
       233    3  -6  10   2   0    519.02    384.70     85.75 o
       233    2  10   6   2   0    519.02    384.70     85.75 o
       233    1   6 -10   2   0    519.02    384.70     85.75 o
       234    3  -8  10   2   0   3396.53   4347.37    966.03 o
       234    2  10   8   2   0   3396.53   4347.37    966.03 o
       234    1   8 -10   2   0   3396.53   4347.37    966.03 o
       235    3 -10  10   2   0  19997.00  25498.10   7897.65 o
       235    2  10  10   2   0  19997.00  25498.10   7897.65 o
       235    1  10 -10   2   0  19997.00  25498.10   7897.65 o
       236    3   0   8   2   0  63548.30  58110.00  17997.80 o
       236    2   8   0   2   0  63548.30  58110.00  17997.80 o
       236    1   0  -8   2   0  63548.30  58110.00  17997.80 o
       237    3  -2   8   2   0    116.08     61.12     16.11 o
       237    2   8   2   2   0    116.08     61.12     16.11 o
       237    1   2  -8   2   0    116.08     61.12     16.11 o
       238    3  -4   8   2   0   4020.23   4558.18   1000.14 o
       238    2   8   4   2   0   4020.23   4558.18   1000.14 o
       238    1   4  -8   2   0   4020.23   4558.18   1000.14 o
       239    3  -6   8   2   0  24090.10  23969.00   5289.12 o
       239    2   8   6   2   0  24090.10  23969.00   5289.12 o
       239    1   6  -8   2   0  24090.10  23969.00   5289.12 o
       240    3  -8   8   2   0   9303.61  10365.90   2136.30 o
       240    2   8   8   2   0   9303.61  10365.90   2136.30 o
       240    1   8  -8   2   0   9303.61  10365.90   2136.30 o
       241    3 -10   8   2   0   4911.81   4441.16   1378.68 o
       241    2   8  10   2   0   4911.81   4441.16   1378.68 o
       241    1  10  -8   2   0   4911.81   4441.16   1378.68 o
       242    3   2   6   2   0  13557.70  14263.70   4247.74 o
       242    2   6  -2   2   0  13557.70  14263.70   4247.74 o
       242    1  -2  -6   2   0  13557.70  14263.70   4247.74 o
       243    3   1   6   2   0     58.06     47.38     11.37 o
       243    2   6  -1   2   0     58.06     47.38     11.37 o
       243    1  -1  -6   2   0     58.06     47.38     11.37 o
       244    3   0   6   2   0 153105.00 135658.00  29968.00 o
       244    2   6   0   2   0 153105.00 135658.00  29968.00 o
       244    1   0  -6   2   0 153105.00 135658.00  29968.00 o
       245    3   0   6   2   1    159.24     50.22     17.06 o
       245    2   6   0   2   1    159.24     50.22     17.06 o
       245    1   0  -6   2   1    159.24     50.22     17.06 o
       246    3  -2   6   2   0  13515.20  13452.00   3002.56 o
       246    2   6   2   2   0  13515.20  13452.00   3002.56 o
       246    1   2  -6   2   0  13515.20  13452.00   3002.56 o
       247    3  -4   6   2   0    398.07    125.55     29.37 o
       247    2   6   4   2   0    398.07    125.55     29.37 o
       247    1   4  -6   2   0    398.07    125.55     29.37 o
       248    3  -4   6   2   1     42.78     20.85      7.58 o
       248    2   6   4   2   1     42.78     20.85      7.58 o
       248    1   4  -6   2   1     42.78     20.85      7.58 o
       249    3  -6   6   2   0  77209.50  72562.10  16249.80 o
       249    2   6   6   2   0  77209.50  72562.10  16249.80 o
       249    1   6  -6   2   0  77209.50  72562.10  16249.80 o
       250    3  -8   6   2   0  26416.20  29391.60   9103.99 o
       250    2   6   8   2   0  26416.20  29391.60   9103.99 o
       250    1   8  -6   2   0  26416.20  29391.60   9103.99 o
       251    3 -10   6   2   0   1027.15    403.65    128.39 o
       251    2   6  10   2   0   1027.15    403.65    128.39 o
       251    1  10  -6   2   0   1027.15    403.65    128.39 o
       252    3 -12   6   2   0   6595.32   8767.75   2719.96 o
       252    2   6  12   2   0   6595.32   8767.75   2719.96 o
       252    1  12  -6   2   0   6595.32   8767.75   2719.96 o
       253    3   4   4   2   0 150556.00 161874.00  50235.30 o
       253    2   4  -4   2   0 150556.00 161874.00  50235.30 o
       253    1  -4  -4   2   0 150556.00 161874.00  50235.30 o
       254    3   3   4   2   0     39.73     20.85      6.63 o
       254    2   4  -3   2   0     39.73     20.85      6.63 o
       254    1  -3  -4   2   0     39.73     20.85      6.63 o
       255    3   2   4   2   0  91191.80  93422.50  20086.30 o
       255    2   4  -2   2   0  91191.80  93422.50  20086.30 o
       255    1  -2  -4   2   0  91191.80  93422.50  20086.30 o
       256    3   0   4   2   0   2816.55   2550.32    546.26 o
       256    2   4   0   2   0   2816.55   2550.32    546.26 o
       256    1   0  -4   2   0   2816.55   2550.32    546.26 o
       257    3  -2   4   2   0  91067.80  89326.00  20085.80 o
       257    2   4   2   2   0  91067.80  89326.00  20085.80 o
       257    1   2  -4   2   0  91067.80  89326.00  20085.80 o
       258    3  -3   4   2   0     39.73     19.90      6.16 o
       258    2   4   3   2   0     39.73     19.90      6.16 o
       258    1   3  -4   2   0     39.73     19.90      6.16 o
       259    3  -4   4   2   0 150279.00 162368.00  35521.60 o
       259    2   4   4   2   0 150279.00 162368.00  35521.60 o
       259    1   4  -4   2   0 150279.00 162368.00  35521.60 o
       260    3  -4   4   2   1     59.41     36.95      9.95 o
       260    2   4   4   2   1     59.41     36.95      9.95 o
       260    1   4  -4   2   1     59.41     36.95      9.95 o
       261    3  -5   4   2   0     39.33     32.69     10.90 o
       261    2   4   5   2   0     39.33     32.69     10.90 o
       261    1   5  -4   2   0     39.33     32.69     10.90 o
       262    3  -5   4   2   1    100.72    128.87     25.58 o
       262    2   4   5   2   1    100.72    128.87     25.58 o
       262    1   5  -4   2   1    100.72    128.87     25.58 o
       263    3  -6   4   2   0    173.49    221.25     71.54 o
       263    2   4   6   2   0    173.49    221.25     71.54 o
       263    1   6  -4   2   0    173.49    221.25     71.54 o
       264    3  -8   4   2   0   4234.14   5002.64   1553.05 o
       264    2   4   8   2   0   4234.14   5002.64   1553.05 o
       264    1   8  -4   2   0   4234.14   5002.64   1553.05 o
       265    3   6   2   2   0  14251.60  14809.30   4588.82 o
       265    2   2  -6   2   0  14251.60  14809.30   4588.82 o
       265    1  -6  -2   2   0  14251.60  14809.30   4588.82 o
       266    3   4   2   2   0  92915.20 106463.00  23790.80 o
       266    2   2  -4   2   0  92915.20 106463.00  23790.80 o
       266    1  -4  -2   2   0  92915.20 106463.00  23790.80 o
       267    3   2   2   2   0  27246.00  26711.10   5952.86 o
       267    2   2  -2   2   0  27246.00  26711.10   5952.86 o
       267    1  -2  -2   2   0  27246.00  26711.10   5952.86 o
       268    3   1   2   2   0     28.50     47.38     12.79 o
       268    2   2  -1   2   0     28.50     47.38     12.79 o
       268    1  -1  -2   2   0     28.50     47.38     12.79 o
       269    3   0   2   2   0  43535.90  42468.70   9303.05 o
       269    2   2   0   2   0  43535.90  42468.70   9303.05 o
       269    1   0  -2   2   0  43535.90  42468.70   9303.05 o
       270    3  -1   2   2   0     28.50     51.64     13.27 o
       270    2   2   1   2   0     28.50     51.64     13.27 o
       270    1   1  -2   2   0     28.50     51.64     13.27 o
       271    3  -1   2   2   1     23.76     84.33     16.58 o
       271    2   2   1   2   1     23.76     84.33     16.58 o
       271    1   1  -2   2   1     23.76     84.33     16.58 o
       272    3  -2   2   2   0  27219.70  28090.50   5952.86 o
       272    2   2   2   2   0  27219.70  28090.50   5952.86 o
       272    1   2  -2   2   0  27219.70  28090.50   5952.86 o
       273    3  -2   2   2   1     14.35     37.43      9.00 o
       273    2   2   2   2   1     14.35     37.43      9.00 o
       273    1   2  -2   2   1     14.35     37.43      9.00 o
       274    3  -5   2   2   1     34.85    136.45     28.90 o
       274    2   2   5   2   1     34.85    136.45     28.90 o
       274    1   5  -2   2   1     34.85    136.45     28.90 o
       275    3  -6   2   2   1     49.28     31.74     10.42 o
       275    2   2   6   2   1     49.28     31.74     10.42 o
       275    1   6  -2   2   1     49.28     31.74     10.42 o
       276    3  -2   1   2   0     37.01     28.90      7.58 o
       276    2   1   2   2   0     37.01     28.90      7.58 o
       276    1   2  -1   2   0     37.01     28.90      7.58 o
       277    2   1   5   2   2     34.05     36.95     13.74 o
       277    1   5  -1   2   2     34.05     36.95     13.74 o
       278    3   8   0   2   0  70048.70  56178.70  17398.90 o
       278    2   0  -8   2   0  70048.70  56178.70  17398.90 o
       278    1  -8   0   2   0  70048.70  56178.70  17398.90 o
       279    3   6   0   2   0 167784.00 151149.00  33159.40 o
       279    2   0  -6   2   0 167784.00 151149.00  33159.40 o
       279    1  -6   0   2   0 167784.00 151149.00  33159.40 o
       280    3   5   0   2   0      7.36     65.85     16.11 o
       280    1  -5   0   2   0      7.36     65.85     16.11 o
       281    3   4   0   2   0   2662.40   2605.78    572.80 o
       281    2   0  -4   2   0   2662.40   2605.78    572.80 o
       281    1  -4   0   2   0   2662.40   2605.78    572.80 o
       282    3   3   0   2   0     56.90     24.64      6.63 o
       282    1  -3   0   2   0     56.90     24.64      6.63 o
       283    3   2   0   2   0  44601.40  42845.60   9530.51 o
       283    2   0  -2   2   0  44601.40  42845.60   9530.51 o
       283    1  -2   0   2   0  44601.40  42845.60   9530.51 o
       284    3  -1   0   2   1     28.44    184.30     35.06 o
       284    1   1   0   2   1     28.44    184.30     35.06 o
       285    3  -2   0   2   0  44487.50  41478.20   9532.88 o
       285    2   0   2   2   0  44487.50  41478.20   9532.88 o
       285    1   2   0   2   0  44487.50  41478.20   9532.88 o
       286    3  -2   0   2   1     29.27    165.82     32.22 o
       286    2   0   2   2   1     29.27    165.82     32.22 o
       286    1   2   0   2   1     29.27    165.82     32.22 o
       287    3  -3   0   2   1      9.43     48.80     11.84 o
       287    1   3   0   2   1      9.43     48.80     11.84 o
       288    1   5   0   2   2     32.27     45.48     15.16 o
       289    1   6   0   2  -3     12.04     21.32      7.58 o
       290    3  -6   0   2   1      2.22    146.87     35.53 o
       290    2   0   6   2   1      2.22    146.87     35.53 o
       290    1   6   0   2   1      2.22    146.87     35.53 o
       291    3  -7   0   2   1     75.52    674.17    153.03 o
       291    1   7   0   2   1     75.52    674.17    153.03 o
       292    3  -9   0   2   1    185.63    107.07     36.95 o
       292    1   9   0   2   1    185.63    107.07     36.95 o
       293    3  10  -2   2   0  36174.80  35907.10  11121.20 o
       293    2  -2 -10   2   0  36174.80  35907.10  11121.20 o
       293    1 -10   2   2   0  36174.80  35907.10  11121.20 o
       294    3   8  -2   2   0    178.85     81.01     27.95 o
       294    2  -2  -8   2   0    178.85     81.01     27.95 o
       294    1  -8   2   2   0    178.85     81.01     27.95 o
       295    3   6  -2   2   0  13238.40  11169.60   2553.37 o
       295    2  -2  -6   2   0  13238.40  11169.60   2553.37 o
       295    1  -6   2   2   0  13238.40  11169.60   2553.37 o
       296    3   4  -2   2   0  89963.50  72800.60  16681.20 o
       296    2  -2  -4   2   0  89963.50  72800.60  16681.20 o
       296    1  -4   2   2   0  89963.50  72800.60  16681.20 o
       297    3   2  -2   2   0  26620.90  30580.60   6641.00 o
       297    2  -2  -2   2   0  26620.90  30580.60   6641.00 o
       297    1  -2   2   2   0  26620.90  30580.60   6641.00 o
       298    3   1  -2   2   0     90.87     24.64      9.00 o
       298    2  -2  -1   2   0     90.87     24.64      9.00 o
       298    1  -1   2   2   0     90.87     24.64      9.00 o
       299    3  -1  -2   2   1     77.01    115.60     36.01 o
       299    2  -2   1   2   1     77.01    115.60     36.01 o
       299    1   1   2   2   1     77.01    115.60     36.01 o
       300    3  -2  -2   2   1     46.83     63.49     19.42 o
       300    2  -2   2   2   1     46.83     63.49     19.42 o
       300    1   2   2   2   1     46.83     63.49     19.42 o
       301    3  -5  -2   2   1    111.50    143.08     34.59 o
       301    2  -2   5   2   1    111.50    143.08     34.59 o
       301    1   5   2   2   1    111.50    143.08     34.59 o
       302    3 -11  -2   2   1     12.13     87.65     33.64 o
       302    2  -2  11   2   1     12.13     87.65     33.64 o
       302    1  11   2   2   1     12.13     87.65     33.64 o
       303    3  12  -4   2   0   3021.62   1681.90    522.57 o
       303    2  -4 -12   2   0   3021.62   1681.90    522.57 o
       303    1 -12   4   2   0   3021.62   1681.90    522.57 o
       304    3   8  -4   2   0   4606.49   2511.97    779.37 o
       304    2  -4  -8   2   0   4606.49   2511.97    779.37 o
       304    1  -8   4   2   0   4606.49   2511.97    779.37 o
       305    3   6  -4   2   0    429.24    100.44     24.16 o
       305    2  -4  -6   2   0    429.24    100.44     24.16 o
       305    1  -6   4   2   0    429.24    100.44     24.16 o
       306    3   5  -4   2   0    137.20     25.58      9.48 o
       306    2  -4  -5   2   0    137.20     25.58      9.48 o
       306    1  -5   4   2   0    137.20     25.58      9.48 o
       307    3   4  -4   2   0 143969.00 122215.00  37843.90 o
       307    2  -4  -4   2   0 143969.00 122215.00  37843.90 o
       307    1  -4   4   2   0 143969.00 122215.00  37843.90 o
       308    3  -4  -4   2   1     16.62     66.80     19.90 o
       308    2  -4   4   2   1     16.62     66.80     19.90 o
       308    1   4   4   2   1     16.62     66.80     19.90 o
       309    3  -5  -4   2   1     53.78    235.46     54.01 o
       309    2  -4   5   2   1     53.78    235.46     54.01 o
       309    1   5   4   2   1     53.78    235.46     54.01 o
       310    3  -9  -4   2  -1    349.70     30.32     11.84 o
       310    2  -4   9   2  -1    349.70     30.32     11.84 o
       310    1   9   4   2  -1    349.70     30.32     11.84 o
       311    3 -11  -4   2   1    122.25    176.24     58.27 o
       311    2  -4  11   2   1    122.25    176.24     58.27 o
       311    1  11   4   2   1    122.25    176.24     58.27 o
       312    2  -5   9   2  -2    160.94    167.71     56.85 o
       312    1   9   5   2  -2    160.94    167.71     56.85 o
       313    3  12  -6   2   0   6240.45   4496.17   1393.86 o
       313    2  -6 -12   2   0   6240.45   4496.17   1393.86 o
       313    1 -12   6   2   0   6240.45   4496.17   1393.86 o
       314    3   4  -6   2   0    117.70     65.85     24.16 o
       314    2  -6  -4   2   0    117.70     65.85     24.16 o
       314    1  -4   6   2   0    117.70     65.85     24.16 o
       315    1   6   6   2  -3     97.96    146.40     45.96 o
       316    3   6  -8   2   0  20616.40  20236.40   6267.24 o
       316    2  -8  -6   2   0  20616.40  20236.40   6267.24 o
       316    1  -6   8   2   0  20616.40  20236.40   6267.24 o
       317    1   6   8   2  -3   1357.26    517.36    128.87 o
       318    1   8   8   2  -3    119.46    161.08     39.32 o
       319    3   8 -10   2   0   4033.05   1484.81    460.51 o
       319    2 -10  -8   2   0   4033.05   1484.81    460.51 o
       319    1  -8  10   2   0   4033.05   1484.81    460.51 o
       320    1   4  10   2  -3     73.71    101.39     28.90 o
       321    1   8  10   2  -3     62.04     54.01     20.37 o
       322    1  10  10   2  -3    648.91    475.67    152.55 o
       323    3  -1  11   3   0  16467.80  18726.10   5803.93 o
       323    2  11   1   3   0  16467.80  18726.10   5803.93 o
       323    1   1 -11   3   0  16467.80  18726.10   5803.93 o
       324    3  -3  11   3   0    586.69    383.28     88.59 o
       324    2  11   3   3   0    586.69    383.28     88.59 o
       324    1   3 -11   3   0    586.69    383.28     88.59 o
       325    3  -5  11   3   0   2948.26   4179.63    925.75 o
       325    2  11   5   3   0   2948.26   4179.63    925.75 o
       325    1   5 -11   3   0   2948.26   4179.63    925.75 o
       326    3  -7  11   3   0  15573.00  21629.20   4747.80 o
       326    2  11   7   3   0  15573.00  21629.20   4747.80 o
       326    1   7 -11   3   0  15573.00  21629.20   4747.80 o
       327    3  -8  10   3  -1     44.86     26.53      9.00 o
       327    2  10   8   3  -1     44.86     26.53      9.00 o
       327    1   8 -10   3  -1     44.86     26.53      9.00 o
       328    3   1   9   3   0  22345.50  27532.20   7790.74 o
       328    2   9  -1   3   0  22345.50  27532.20   7790.74 o
       328    1  -1  -9   3   0  22345.50  27532.20   7790.74 o
       329    3  -1   9   3   0  22323.70  24037.00   5507.96 o
       329    2   9   1   3   0  22323.70  24037.00   5507.96 o
       329    1   1  -9   3   0  22323.70  24037.00   5507.96 o
       330    3  -3   9   3   0   2856.80   3012.23    662.80 o
       330    2   9   3   3   0   2856.80   3012.23    662.80 o
       330    1   3  -9   3   0   2856.80   3012.23    662.80 o
       331    3  -5   9   3   0   2894.81   3954.59    863.69 o
       331    2   9   5   3   0   2894.81   3954.59    863.69 o
       331    1   5  -9   3   0   2894.81   3954.59    863.69 o
       332    3  -7   9   3   0  22835.50  25619.60   5583.22 o
       332    2   9   7   3   0  22835.50  25619.60   5583.22 o
       332    1   7  -9   3   0  22835.50  25619.60   5583.22 o
       333    3   3   7   3   0  96715.70 102750.00  22630.80 o
       333    2   7  -3   3   0  96715.70 102750.00  22630.80 o
       333    1  -3  -7   3   0  96715.70 102750.00  22630.80 o
       334    3   1   7   3   0   4550.05   4783.33   1103.92 o
       334    2   7  -1   3   0   4550.05   4783.33   1103.92 o
       334    1  -1  -7   3   0   4550.05   4783.33   1103.92 o
       335    3  -1   7   3   0   4532.75   5327.24   1104.39 o
       335    2   7   1   3   0   4532.75   5327.24   1104.39 o
       335    1   1  -7   3   0   4532.75   5327.24   1104.39 o
       336    3  -3   7   3   0  96492.00 104730.00  22630.30 o
       336    2   7   3   3   0  96492.00 104730.00  22630.30 o
       336    1   3  -7   3   0  96492.00 104730.00  22630.30 o
       337    3  -4   7   3   1     40.08     29.85      8.53 o
       337    2   7   4   3   1     40.08     29.85      8.53 o
       337    1   4  -7   3   1     40.08     29.85      8.53 o
       338    3  -5   7   3   0  22267.10  22843.10   4993.05 o
       338    2   7   5   3   0  22267.10  22843.10   4993.05 o
       338    1   5  -7   3   0  22267.10  22843.10   4993.05 o
       339    3  -9   7   3   0  23745.50  28849.90   8937.82 o
       339    2   7   9   3   0  23745.50  28849.90   8937.82 o
       339    1   9  -7   3   0  23745.50  28849.90   8937.82 o
       340    3 -11   7   3   0  18410.70  23214.90   7193.60 o
       340    2   7  11   3   0  18410.70  23214.90   7193.60 o
       340    1  11  -7   3   0  18410.70  23214.90   7193.60 o
       341    3   3   5   3   0  30676.50  30240.50   6419.40 o
       341    2   5  -3   3   0  30676.50  30240.50   6419.40 o
       341    1  -3  -5   3   0  30676.50  30240.50   6419.40 o
       342    3   1   5   3   0  17320.80  17684.30   3746.85 o
       342    2   5  -1   3   0  17320.80  17684.30   3746.85 o
       342    1  -1  -5   3   0  17320.80  17684.30   3746.85 o
       343    3  -1   5   3   0  17321.30  16637.20   3746.37 o
       343    2   5   1   3   0  17321.30  16637.20   3746.37 o
       343    1   1  -5   3   0  17321.30  16637.20   3746.37 o
       344    3  -2   5   3   1      4.71     29.37     10.42 o
       344    2   5   2   3   1      4.71     29.37     10.42 o
       344    1   2  -5   3   1      4.71     29.37     10.42 o
       345    3  -3   5   3   0  30674.90  28452.30   6418.92 o
       345    2   5   3   3   0  30674.90  28452.30   6418.92 o
       345    1   3  -5   3   0  30674.90  28452.30   6418.92 o
       346    3  -7   5   3   0  24459.70  22332.50   6919.96 o
       346    2   5   7   3   0  24459.70  22332.50   6919.96 o
       346    1   7  -5   3   0  24459.70  22332.50   6919.96 o
       347    3  -8   5   3   1     16.20     65.38     21.32 o
       347    2   5   8   3   1     16.20     65.38     21.32 o
       347    1   8  -5   3   1     16.20     65.38     21.32 o
       348    3  -9   5   3   0   3947.15   4018.08   1249.82 o
       348    2   5   9   3   0   3947.15   4018.08   1249.82 o
       348    1   9  -5   3   0   3947.15   4018.08   1249.82 o
       349    3   7   3   3   0 105464.00 111400.00  33554.50 o
       349    2   3  -7   3   0 105464.00 111400.00  33554.50 o
       349    1  -7  -3   3   0 105464.00 111400.00  33554.50 o
       350    3   5   3   3   0  31143.80  32875.40   7439.37 o
       350    2   3  -5   3   0  31143.80  32875.40   7439.37 o
       350    1  -5  -3   3   0  31143.80  32875.40   7439.37 o
       351    3   1   3   3   0 129440.00 132692.00  29222.90 o
       351    2   3  -1   3   0 129440.00 132692.00  29222.90 o
       351    1  -1  -3   3   0 129440.00 132692.00  29222.90 o
       352    3  -1   3   3   0 129328.00 134406.00  29222.90 o
       352    2   3   1   3   0 129328.00 134406.00  29222.90 o
       352    1   1  -3   3   0 129328.00 134406.00  29222.90 o
       353    3  -1   3   3   1     41.40     35.53     10.42 o
       353    2   3   1   3   1     41.40     35.53     10.42 o
       353    1   1  -3   3   1     41.40     35.53     10.42 o
       354    3  -2   3   3   1     20.79    141.66     26.06 o
       354    2   3   2   3   1     20.79    141.66     26.06 o
       354    1   2  -3   3   1     20.79    141.66     26.06 o
       355    3  -5   3   3   0  30926.30  36917.30   7442.21 o
       355    2   3   5   3   0  30926.30  36917.30   7442.21 o
       355    1   5  -3   3   0  30926.30  36917.30   7442.21 o
       356    3  -6   3   3  -1     74.02     58.75     23.21 o
       356    2   3   6   3  -1     74.02     58.75     23.21 o
       356    1   6  -3   3  -1     74.02     58.75     23.21 o
       357    3  -7   3   3   0 105001.00 104737.00  33555.40 o
       357    2   3   7   3   0 105001.00 104737.00  33555.40 o
       357    1   7  -3   3   0 105001.00 104737.00  33555.40 o
       358    3  -7   3   3   1    122.54     36.01     12.32 o
       358    2   3   7   3   1    122.54     36.01     12.32 o
       358    1   7  -3   3   1    122.54     36.01     12.32 o
       359    3  -8   3   3   1    165.93    250.62     62.06 o
       359    2   3   8   3   1    165.93    250.62     62.06 o
       359    1   8  -3   3   1    165.93    250.62     62.06 o
       360    3  -3   2   3   1     17.18     57.33     14.69 o
       360    2   2   3   3   1     17.18     57.33     14.69 o
       360    1   3  -2   3   1     17.18     57.33     14.69 o
       361    3   9   1   3   0  26952.60  30985.00   9598.65 o
       361    2   1  -9   3   0  26952.60  30985.00   9598.65 o
       361    1  -9  -1   3   0  26952.60  30985.00   9598.65 o
       362    3   7   1   3   0   5139.18   4961.42   1073.11 o
       362    2   1  -7   3   0   5139.18   4961.42   1073.11 o
       362    1  -7  -1   3   0   5139.18   4961.42   1073.11 o
       363    3   5   1   3   0  17785.00  20262.20   4441.07 o
       363    2   1  -5   3   0  17785.00  20262.20   4441.07 o
       363    1  -5  -1   3   0  17785.00  20262.20   4441.07 o
       364    3   3   1   3   0 129960.00 131828.00  29036.30 o
       364    2   1  -3   3   0 129960.00 131828.00  29036.30 o
       364    1  -3  -1   3   0 129960.00 131828.00  29036.30 o
       365    3  -2   1   3  -1     11.23     62.06     12.79 o
       365    2   1   2   3  -1     11.23     62.06     12.79 o
       365    1   2  -1   3  -1     11.23     62.06     12.79 o
       366    3  -2   1   3   1      8.54    103.75     21.32 o
       366    2   1   2   3   1      8.54    103.75     21.32 o
       366    1   2  -1   3   1      8.54    103.75     21.32 o
       367    3  -3   1   3   0 129757.00 134813.00  29038.70 o
       367    2   1   3   3   0 129757.00 134813.00  29038.70 o
       367    1   3  -1   3   0 129757.00 134813.00  29038.70 o
       368    3  -4   1   3  -1     30.20     15.16      5.69 o
       368    2   1   4   3  -1     30.20     15.16      5.69 o
       368    1   4  -1   3  -1     30.20     15.16      5.69 o
       369    3  -4   1   3   1     23.14    141.66     30.32 o
       369    2   1   4   3   1     23.14    141.66     30.32 o
       369    1   4  -1   3   1     23.14    141.66     30.32 o
       370    3  -7   0   3   1     26.93     43.59     14.69 o
       370    1   7   0   3   1     26.93     43.59     14.69 o
       371    3  13  -1   3   0   1491.36   1180.64    369.54 o
       371    2  -1 -13   3   0   1491.36   1180.64    369.54 o
       371    1 -13   1   3   0   1491.36   1180.64    369.54 o
       372    3  11  -1   3   0  21091.60  30000.40   9293.70 o
       372    2  -1 -11   3   0  21091.60  30000.40   9293.70 o
       372    1 -11   1   3   0  21091.60  30000.40   9293.70 o
       373    3   9  -1   3   0  26434.90  25744.60   7975.37 o
       373    2  -1  -9   3   0  26434.90  25744.60   7975.37 o
       373    1  -9   1   3   0  26434.90  25744.60   7975.37 o
       374    3   7  -1   3   0   4727.89   5022.55   1107.70 o
       374    2  -1  -7   3   0   4727.89   5022.55   1107.70 o
       374    1  -7   1   3   0   4727.89   5022.55   1107.70 o
       375    3   5  -1   3   0  17796.00  16439.50   3610.94 o
       375    2  -1  -5   3   0  17796.00  16439.50   3610.94 o
       375    1  -5   1   3   0  17796.00  16439.50   3610.94 o
       376    3   3  -1   3   0 127293.00 137494.00  30105.90 o
       376    2  -1  -3   3   0 127293.00 137494.00  30105.90 o
       376    1  -3   1   3   0 127293.00 137494.00  30105.90 o
       377    3  -2  -1   3  -1     11.09    169.61     39.32 o
       377    2  -1   2   3  -1     11.09    169.61     39.32 o
       377    1   2   1   3  -1     11.09    169.61     39.32 o
       378    3  -2  -1   3   1      8.43    124.13     25.11 o
       378    2  -1   2   3   1      8.43    124.13     25.11 o
       378    1   2   1   3   1      8.43    124.13     25.11 o
       379    3  -4  -1   3   1     22.78    168.19     40.27 o
       379    2  -1   4   3   1     22.78    168.19     40.27 o
       379    1   4   1   3   1     22.78    168.19     40.27 o
       380    3  -8  -1   3   1     50.38     27.95     10.90 o
       380    2  -1   8   3   1     50.38     27.95     10.90 o
       380    1   8   1   3   1     50.38     27.95     10.90 o
       381    3 -10  -1   3   1     52.75     79.59     21.79 o
       381    2  -1  10   3   1     52.75     79.59     21.79 o
       381    1  10   1   3   1     52.75     79.59     21.79 o
       382    3  11  -3   3   0    562.01    605.95    190.46 o
       382    2  -3 -11   3   0    562.01    605.95    190.46 o
       382    1 -11   3   3   0    562.01    605.95    190.46 o
       383    3   9  -3   3   0   3078.89   3239.67    719.66 o
       383    2  -3  -9   3   0   3078.89   3239.67    719.66 o
       383    1  -9   3   3   0   3078.89   3239.67    719.66 o
       384    3   7  -3   3   0 100150.00 105610.00  23118.00 o
       384    2  -3  -7   3   0 100150.00 105610.00  23118.00 o
       384    1  -7   3   3   0 100150.00 105610.00  23118.00 o
       385    3   5  -3   3   0  31106.00  30210.00   6542.85 o
       385    2  -3  -5   3   0  31106.00  30210.00   6542.85 o
       385    1  -5   3   3   0  31106.00  30210.00   6542.85 o
       386    3   1  -3   3   0 124610.00 124211.00  38464.20 o
       386    2  -3  -1   3   0 124610.00 124211.00  38464.20 o
       386    1  -1   3   3   0 124610.00 124211.00  38464.20 o
       387    3  -2  -3   3   1     20.71    134.55     41.69 o
       387    2  -3   2   3   1     20.71    134.55     41.69 o
       387    1   2   3   3   1     20.71    134.55     41.69 o
       388    1   4   3   3  -3     32.82     12.32      4.74 o
       389    3  -6  -3   3  -1     75.16    245.89     52.11 o
       389    2  -3   6   3  -1     75.16    245.89     52.11 o
       389    1   6   3   3  -1     75.16    245.89     52.11 o
       390    3  -8  -3   3   1    165.49    234.99     56.38 o
       390    2  -3   8   3   1    165.49    234.99     56.38 o
       390    1   8   3   3   1    165.49    234.99     56.38 o
       391    3 -12  -3   3  -1     63.84     97.60     33.16 o
       391    2  -3  12   3  -1     63.84     97.60     33.16 o
       391    1  12   3   3  -1     63.84     97.60     33.16 o
       392    3  11  -5   3   0   3814.03   4473.87   1388.17 o
       392    2  -5 -11   3   0   3814.03   4473.87   1388.17 o
       392    1 -11   5   3   0   3814.03   4473.87   1388.17 o
       393    3   9  -5   3   0   3148.63   2476.91    514.05 o
       393    2  -5  -9   3   0   3148.63   2476.91    514.05 o
       393    1  -9   5   3   0   3148.63   2476.91    514.05 o
       394    3   7  -5   3   0  20735.10  18865.70   3780.15 o
       394    2  -5  -7   3   0  20735.10  18865.70   3780.15 o
       394    1  -7   5   3   0  20735.10  18865.70   3780.15 o
       395    3   6  -5   3   0      1.04     26.06      9.00 o
       395    2  -5  -6   3   0      1.04     26.06      9.00 o
       395    1  -6   5   3   0      1.04     26.06      9.00 o
       396    3   3  -5   3   0  25497.00  29065.90   9003.61 o
       396    2  -5  -3   3   0  25497.00  29065.90   9003.61 o
       396    1  -3   5   3   0  25497.00  29065.90   9003.61 o
       397    3  10  -7   3   0     15.66     28.90     11.37 o
       397    2  -7 -10   3   0     15.66     28.90     11.37 o
       397    1 -10   7   3   0     15.66     28.90     11.37 o
       398    3   9  -7   3   0  21517.70  19234.80   5958.16 o
       398    2  -7  -9   3   0  21517.70  19234.80   5958.16 o
       398    1  -9   7   3   0  21517.70  19234.80   5958.16 o
       399    3   5  -7   3   0  22456.00  21625.80   6699.26 o
       399    2  -7  -5   3   0  22456.00  21625.80   6699.26 o
       399    1  -5   7   3   0  22456.00  21625.80   6699.26 o
       400    3   7  -9   3   0  18481.90  15218.80   4714.41 o
       400    2  -9  -7   3   0  18481.90  15218.80   4714.41 o
       400    1  -7   9   3   0  18481.90  15218.80   4714.41 o
       401    3   7 -11   3   0  12171.90  13836.70   4286.89 o
       401    2 -11  -7   3   0  12171.90  13836.70   4286.89 o
       401    1  -7  11   3   0  12171.90  13836.70   4286.89 o
       402    3   2  10   4   0  14096.10  15915.40   4703.75 o
       402    2  10  -2   4   0  14096.10  15915.40   4703.75 o
       402    1  -2 -10   4   0  14096.10  15915.40   4703.75 o
       403    3   0  10   4   0    479.56    185.72     46.43 o
       403    2  10   0   4   0    479.56    185.72     46.43 o
       403    1   0 -10   4   0    479.56    185.72     46.43 o
       404    3  -2  10   4   0  14037.30  14942.70   3324.08 o
       404    2  10   2   4   0  14037.30  14942.70   3324.08 o
       404    1   2 -10   4   0  14037.30  14942.70   3324.08 o
       405    3   4   8   4   0   1895.65    711.13    165.35 o
       405    2   8  -4   4   0   1895.65    711.13    165.35 o
       405    1  -4  -8   4   0   1895.65    711.13    165.35 o
       406    3   0   8   4   0  34922.60  41888.90   9174.92 o
       406    2   8   0   4   0  34922.60  41888.90   9174.92 o
       406    1   0  -8   4   0  34922.60  41888.90   9174.92 o
       407    3  -4   8   4  -1    174.91     31.27     11.84 o
       407    2   8   4   4  -1    174.91     31.27     11.84 o
       407    1   4  -8   4  -1    174.91     31.27     11.84 o
       408    3  -4   8   4   0   1901.76    770.35    165.35 o
       408    2   8   4   4   0   1901.76    770.35    165.35 o
       408    1   4  -8   4   0   1901.76    770.35    165.35 o
       409    3  -6   8   4   0  12098.10  11485.40   2516.72 o
       409    2   8   6   4   0  12098.10  11485.40   2516.72 o
       409    1   6  -8   4   0  12098.10  11485.40   2516.72 o
       410    3   6   6   4   0  43614.50  49251.60  10819.00 o
       410    2   6  -6   4   0  43614.50  49251.60  10819.00 o
       410    1  -6  -6   4   0  43614.50  49251.60  10819.00 o
       411    3   4   6   4   0    684.67    484.67    110.39 o
       411    2   6  -4   4   0    684.67    484.67    110.39 o
       411    1  -4  -6   4   0    684.67    484.67    110.39 o
       412    3   2   6   4   0   8433.17  10539.50   2224.44 o
       412    2   6  -2   4   0   8433.17  10539.50   2224.44 o
       412    1  -2  -6   4   0   8433.17  10539.50   2224.44 o
       413    3   0   6   4   0  65581.50  64955.20  14106.50 o
       413    2   6   0   4   0  65581.50  64955.20  14106.50 o
       413    1   0  -6   4   0  65581.50  64955.20  14106.50 o
       414    3  -2   6   4   0   8393.04   9665.32   2224.44 o
       414    2   6   2   4   0   8393.04   9665.32   2224.44 o
       414    1   2  -6   4   0   8393.04   9665.32   2224.44 o
       415    3  -4   6   4   0    715.45    482.77    109.44 o
       415    2   6   4   4   0    715.45    482.77    109.44 o
       415    1   4  -6   4   0    715.45    482.77    109.44 o
       416    3  -5   6   4  -1    186.85     89.54     23.21 o
       416    2   6   5   4  -1    186.85     89.54     23.21 o
       416    1   5  -6   4  -1    186.85     89.54     23.21 o
       417    3  -6   6   4   0  43412.70  49396.50  10820.00 o
       417    2   6   6   4   0  43412.70  49396.50  10820.00 o
       417    1   6  -6   4   0  43412.70  49396.50  10820.00 o
       418    3  -8   6   4   0  11927.00  12289.00   3812.08 o
       418    2   6   8   4   0  11927.00  12289.00   3812.08 o
       418    1   8  -6   4   0  11927.00  12289.00   3812.08 o
       419    3   8   4   4   0   1236.55    985.45    289.47 o
       419    2   4  -8   4   0   1236.55    985.45    289.47 o
       419    1  -8  -4   4   0   1236.55    985.45    289.47 o
       420    3   6   4   4   0    671.51    894.48    180.51 o
       420    2   4  -6   4   0    671.51    894.48    180.51 o
       420    1  -6  -4   4   0    671.51    894.48    180.51 o
       421    3   4   4   4   0  60326.30  62007.90  13539.40 o
       421    2   4  -4   4   0  60326.30  62007.90  13539.40 o
       421    1  -4  -4   4   0  60326.30  62007.90  13539.40 o
       422    3   2   4   4   0  47762.90  48412.00  10538.30 o
       422    2   4  -2   4   0  47762.90  48412.00  10538.30 o
       422    1  -2  -4   4   0  47762.90  48412.00  10538.30 o
       423    3   0   4   4   0   2853.27   2772.51    609.74 o
       423    2   4   0   4   0   2853.27   2772.51    609.74 o
       423    1   0  -4   4   0   2853.27   2772.51    609.74 o
       424    3  -1   4   4  -1    164.65     50.22     11.37 o
       424    2   4   1   4  -1    164.65     50.22     11.37 o
       424    1   1  -4   4  -1    164.65     50.22     11.37 o
       425    3  -2   4   4  -1     96.89     27.95      8.05 o
       425    2   4   2   4  -1     96.89     27.95      8.05 o
       425    1   2  -4   4  -1     96.89     27.95      8.05 o
       426    3  -2   4   4   0  47664.60  48233.30  10538.30 o
       426    2   4   2   4   0  47664.60  48233.30  10538.30 o
       426    1   2  -4   4   0  47664.60  48233.30  10538.30 o
       427    3  -4   4   4   0  60061.20  61469.10  13539.90 o
       427    2   4   4   4   0  60061.20  61469.10  13539.90 o
       427    1   4  -4   4   0  60061.20  61469.10  13539.90 o
       428    3  -6   4   4  -1    150.23     31.74     10.90 o
       428    2   4   6   4  -1    150.23     31.74     10.90 o
       428    1   6  -4   4  -1    150.23     31.74     10.90 o
       429    3  -6   4   4   0    652.22    641.96    181.46 o
       429    2   4   6   4   0    652.22    641.96    181.46 o
       429    1   6  -4   4   0    652.22    641.96    181.46 o
       430    3  -8   4   4   0   1185.28    824.36    290.42 o
       430    2   4   8   4   0   1185.28    824.36    290.42 o
       430    1   8  -4   4   0   1185.28    824.36    290.42 o
       431    3  10   2   4   0  15842.90  15560.70   4823.67 o
       431    2   2 -10   4   0  15842.90  15560.70   4823.67 o
       431    1 -10  -2   4   0  15842.90  15560.70   4823.67 o
       432    3   6   2   4   0   9816.11  10993.70   2423.89 o
       432    2   2  -6   4   0   9816.11  10993.70   2423.89 o
       432    1  -6  -2   4   0   9816.11  10993.70   2423.89 o
       433    3   4   2   4   0  48986.90  49471.50  10840.10 o
       433    2   2  -4   4   0  48986.90  49471.50  10840.10 o
       433    1  -4  -2   4   0  48986.90  49471.50  10840.10 o
       434    3   2   2   4   0   6682.19   6142.59   1387.71 o
       434    2   2  -2   4   0   6682.19   6142.59   1387.71 o
       434    1  -2  -2   4   0   6682.19   6142.59   1387.71 o
       435    3   0   2   4  -1    157.24     26.53     10.42 o
       435    2   2   0   4  -1    157.24     26.53     10.42 o
       435    1   0  -2   4  -1    157.24     26.53     10.42 o
       436    3   0   2   4   0  11041.00  10637.50   2332.46 o
       436    2   2   0   4   0  11041.00  10637.50   2332.46 o
       436    1   0  -2   4   0  11041.00  10637.50   2332.46 o
       437    3  -1   2   4   1    206.68    182.40     20.37 o
       437    2   2   1   4   1    206.68    182.40     20.37 o
       437    1   1  -2   4   1    206.68    182.40     20.37 o
       438    3  -2   2   4  -1    200.31     15.16      5.69 o
       438    2   2   2   4  -1    200.31     15.16      5.69 o
       438    1   2  -2   4  -1    200.31     15.16      5.69 o
       439    3  -2   2   4   0   6658.34   6577.04   1388.66 o
       439    2   2   2   4   0   6658.34   6577.04   1388.66 o
       439    1   2  -2   4   0   6658.34   6577.04   1388.66 o
       440    3  -2   2   4   1     95.90     89.54     28.43 o
       440    2   2   2   4   1     95.90     89.54     28.43 o
       440    1   2  -2   4   1     95.90     89.54     28.43 o
       441    3  -3   2   4  -1     94.69     94.75     20.37 o
       441    2   2   3   4  -1     94.69     94.75     20.37 o
       441    1   3  -2   4  -1     94.69     94.75     20.37 o
       442    3  -4   2   4  -1    149.40     34.11     10.42 o
       442    2   2   4   4  -1    149.40     34.11     10.42 o
       442    1   4  -2   4  -1    149.40     34.11     10.42 o
       443    3  -4   2   4   0  48933.10  50035.90  10843.00 o
       443    2   2   4   4   0  48933.10  50035.90  10843.00 o
       443    1   4  -2   4   0  48933.10  50035.90  10843.00 o
       444    3  -5   2   4  -1     47.75    101.86     24.16 o
       444    2   2   5   4  -1     47.75    101.86     24.16 o
       444    1   5  -2   4  -1     47.75    101.86     24.16 o
       445    3  -6   2   4  -1     51.48     28.90     10.90 o
       445    2   2   6   4  -1     51.48     28.90     10.90 o
       445    1   6  -2   4  -1     51.48     28.90     10.90 o
       446    3  -2   1   4   1      6.54     53.06     14.69 o
       446    2   1   2   4   1      6.54     53.06     14.69 o
       446    1   2  -1   4   1      6.54     53.06     14.69 o
       447    3  10   0   4   0    549.62    227.41     76.28 o
       447    2   0 -10   4   0    549.62    227.41     76.28 o
       447    1 -10   0   4   0    549.62    227.41     76.28 o
       448    3   8   0   4   0  41391.30  44838.80   9831.75 o
       448    2   0  -8   4   0  41391.30  44838.80   9831.75 o
       448    1  -8   0   4   0  41391.30  44838.80   9831.75 o
       449    3   6   0   4   0  65365.20  66632.30  14538.20 o
       449    2   0  -6   4   0  65365.20  66632.30  14538.20 o
       449    1  -6   0   4   0  65365.20  66632.30  14538.20 o
       450    3   4   0   4   0   3878.75   3469.95    760.89 o
       450    2   0  -4   4   0   3878.75   3469.95    760.89 o
       450    1  -4   0   4   0   3878.75   3469.95    760.89 o
       451    3   2   0   4   0  12091.40  11583.40   2474.64 o
       451    2   0  -2   4   0  12091.40  11583.40   2474.64 o
       451    1  -2   0   4   0  12091.40  11583.40   2474.64 o
       452    3   0   0   4  -1    271.57    308.90     73.43 o
       452    2   0   0   4  -1    271.57    308.90     73.43 o
       452    1   0   0   4  -1    271.57    308.90     73.43 o
       453    3   0   0   4   0 179719.00 182637.00  39678.80 o
       453    2   0   0   4   0 179719.00 182637.00  39678.80 o
       453    1   0   0   4   0 179719.00 182637.00  39678.80 o
       454    3  -1   0   4  -1     60.30    238.31     40.27 o
       454    1   1   0   4  -1     60.30    238.31     40.27 o
       455    3  -2   0   4   0  12012.00  10676.50   2477.96 o
       455    2   0   2   4   0  12012.00  10676.50   2477.96 o
       455    1   2   0   4   0  12012.00  10676.50   2477.96 o
       456    3  -2   0   4   1     89.40    110.39     22.74 o
       456    2   0   2   4   1     89.40    110.39     22.74 o
       456    1   2   0   4   1     89.40    110.39     22.74 o
       457    3  -3   0   4   1     35.16    211.77     52.11 o
       457    1   3   0   4   1     35.16    211.77     52.11 o
       458    3  -4   0   4  -1    216.60    161.08     37.43 o
       458    2   0   4   4  -1    216.60    161.08     37.43 o
       458    1   4   0   4  -1    216.60    161.08     37.43 o
       459    3  -5   0   4  -1      5.20     58.75     16.58 o
       459    1   5   0   4  -1      5.20     58.75     16.58 o
       460    3  -5   0   4   1    474.62    268.15     64.43 o
       460    1   5   0   4   1    474.62    268.15     64.43 o
       461    3  -6   0   4   1    185.88    122.71     34.11 o
       461    2   0   6   4   1    185.88    122.71     34.11 o
       461    1   6   0   4   1    185.88    122.71     34.11 o
       462    3  -7   0   4  -1    411.52    706.86    162.98 o
       462    1   7   0   4  -1    411.52    706.86    162.98 o
       463    3  10  -2   4   0  14445.30  15879.70   3470.55 o
       463    2  -2 -10   4   0  14445.30  15879.70   3470.55 o
       463    1 -10   2   4   0  14445.30  15879.70   3470.55 o
       464    3   6  -2   4   0   8861.23   9180.61   1982.81 o
       464    2  -2  -6   4   0   8861.23   9180.61   1982.81 o
       464    1  -6   2   4   0   8861.23   9180.61   1982.81 o
       465    3   4  -2   4   0  46646.90  47396.40  10427.10 o
       465    2  -2  -4   4   0  46646.90  47396.40  10427.10 o
       465    1  -4   2   4   0  46646.90  47396.40  10427.10 o
       466    3   3  -2   4   0     18.49     34.11     13.27 o
       466    2  -2  -3   4   0     18.49     34.11     13.27 o
       466    1  -3   2   4   0     18.49     34.11     13.27 o
       467    3   2  -2   4   0   6114.29   5727.58   1310.49 o
       467    2  -2  -2   4   0   6114.29   5727.58   1310.49 o
       467    1  -2   2   4   0   6114.29   5727.58   1310.49 o
       468    3   0  -2   4   0   9152.06   9247.55   2868.83 o
       468    2  -2   0   4   0   9152.06   9247.55   2868.83 o
       468    1   0   2   4   0   9152.06   9247.55   2868.83 o
       469    3  -1  -2   4   1    167.39    512.62    127.44 o
       469    2  -2   1   4   1    167.39    512.62    127.44 o
       469    1   1   2   4   1    167.39    512.62    127.44 o
       470    3  -2  -2   4   1    108.16     58.75     22.27 o
       470    2  -2   2   4   1    108.16     58.75     22.27 o
       470    1   2   2   4   1    108.16     58.75     22.27 o
       471    3  -3  -2   4  -1    175.40    275.26     63.96 o
       471    2  -2   3   4  -1    175.40    275.26     63.96 o
       471    1   3   2   4  -1    175.40    275.26     63.96 o
       472    3  -4  -2   4  -1    260.93     77.70     19.42 o
       472    2  -2   4   4  -1    260.93     77.70     19.42 o
       472    1   4   2   4  -1    260.93     77.70     19.42 o
       473    3  -5  -2   4  -1     97.90    189.98     45.01 o
       473    2  -2   5   4  -1     97.90    189.98     45.01 o
       473    1   5   2   4  -1     97.90    189.98     45.01 o
       474    3  -6  -2   4  -1     60.38     40.74     12.79 o
       474    2  -2   6   4  -1     60.38     40.74     12.79 o
       474    1   6   2   4  -1     60.38     40.74     12.79 o
       475    3  -7  -2   4  -1    114.13     19.42      6.63 o
       475    2  -2   7   4  -1    114.13     19.42      6.63 o
       475    1   7   2   4  -1    114.13     19.42      6.63 o
       476    3  -8  -2   4  -1     52.63     53.54     15.16 o
       476    2  -2   8   4  -1     52.63     53.54     15.16 o
       476    1   8   2   4  -1     52.63     53.54     15.16 o
       477    3   8  -3   4   0    181.49     36.95     13.74 o
       477    2  -3  -8   4   0    181.49     36.95     13.74 o
       477    1  -8   3   4   0    181.49     36.95     13.74 o
       478    3  10  -4   4   0  35054.70  45200.50   9740.99 o
       478    2  -4 -10   4   0  35054.70  45200.50   9740.99 o
       478    1 -10   4   4   0  35054.70  45200.50   9740.99 o
       479    3   8  -4   4   0   1382.10    879.79    192.35 o
       479    2  -4  -8   4   0   1382.10    879.79    192.35 o
       479    1  -8   4   4   0   1382.10    879.79    192.35 o
       480    3   6  -4   4   0   1403.89    704.02    159.19 o
       480    2  -4  -6   4   0   1403.89    704.02    159.19 o
       480    1  -6   4   4   0   1403.89    704.02    159.19 o
       481    3   4  -4   4   0  54020.60  53136.80  12044.00 o
       481    2  -4  -4   4   0  54020.60  53136.80  12044.00 o
       481    1  -4   4   4   0  54020.60  53136.80  12044.00 o
       482    3   2  -4   4   0  46483.20  43820.70  13574.00 o
       482    2  -4  -2   4   0  46483.20  43820.70  13574.00 o
       482    1  -2   4   4   0  46483.20  43820.70  13574.00 o
       483    3  -2  -4   4  -1    245.46     66.33     26.06 o
       483    2  -4   2   4  -1    245.46     66.33     26.06 o
       483    1   2   4   4  -1    245.46     66.33     26.06 o
       484    3  -5  -4   4   1      6.83    430.18     92.39 o
       484    2  -4   5   4   1      6.83    430.18     92.39 o
       484    1   5   4   4   1      6.83    430.18     92.39 o
       485    3  -9  -4   4  -1    533.32    371.44     94.75 o
       485    2  -4   9   4  -1    533.32    371.44     94.75 o
       485    1   9   4   4  -1    533.32    371.44     94.75 o
       486    3   8  -6   4   0  10759.50   9832.07   3048.36 o
       486    2  -6  -8   4   0  10759.50   9832.07   3048.36 o
       486    1  -8   6   4   0  10759.50   9832.07   3048.36 o
       487    3   6  -6   4   0  38812.70  31768.20   9840.86 o
       487    2  -6  -6   4   0  38812.70  31768.20   9840.86 o
       487    1  -6   6   4   0  38812.70  31768.20   9840.86 o
       488    3   4  -6   4   0    225.24    381.86    124.60 o
       488    2  -6  -4   4   0    225.24    381.86    124.60 o
       488    1  -4   6   4   0    225.24    381.86    124.60 o
       489    3  -5  -6   4  -1    380.88     84.80     31.27 o
       489    2  -6   5   4  -1    380.88     84.80     31.27 o
       489    1   5   6   4  -1    380.88     84.80     31.27 o
       490    3   6  -8   4   0   8556.14   7384.50   2291.25 o
       490    2  -8  -6   4   0   8556.14   7384.50   2291.25 o
       490    1  -6   8   4   0   8556.14   7384.50   2291.25 o
       491    3  -2   8   5  -1    109.38     31.74     11.37 o
       491    2   8   2   5  -1    109.38     31.74     11.37 o
       491    1   2  -8   5  -1    109.38     31.74     11.37 o
       492    3  -2   7   5  -1     20.00     33.64     10.90 o
       492    2   7   2   5  -1     20.00     33.64     10.90 o
       492    1   2  -7   5  -1     20.00     33.64     10.90 o
       493    2   6   3   5  -2   1225.79   2260.83    284.26 o
       493    1   3  -6   5  -2   1225.79   2260.83    284.26 o
       494    3   3   5   5   0  12316.40  10935.80    226.94 o
       494    2   5  -3   5   0  12316.40  10935.80    226.94 o
       494    1  -3  -5   5   0  12316.40  10935.80    226.94 o
       495    3   1   5   5   0   6814.28   5745.97    180.04 o
       495    2   5  -1   5   0   6814.28   5745.97    180.04 o
       495    1  -1  -5   5   0   6814.28   5745.97    180.04 o
       496    3  -1   5   5   0   6814.57   5787.18    132.66 o
       496    2   5   1   5   0   6814.57   5787.18    132.66 o
       496    1   1  -5   5   0   6814.57   5787.18    132.66 o
       497    3  -2   5   5  -1     10.58     24.16      8.53 o
       497    2   5   2   5  -1     10.58     24.16      8.53 o
       497    1   2  -5   5  -1     10.58     24.16      8.53 o
       498    3  -3   5   5   0  12315.40  10332.70    167.72 o
       498    2   5   3   5   0  12315.40  10332.70    167.72 o
       498    1   3  -5   5   0  12315.40  10332.70    167.72 o
       499    3  -6   5   5  -1     23.35     44.53     12.79 o
       499    2   5   6   5  -1     23.35     44.53     12.79 o
       499    1   6  -5   5  -1     23.35     44.53     12.79 o
       500    3  -5   4   5  -1      6.81     20.85      7.58 o
       500    2   4   5   5  -1      6.81     20.85      7.58 o
       500    1   5  -4   5  -1      6.81     20.85      7.58 o
       501    3   5   3   5   0  12737.50  12826.00   2644.22 o
       501    2   3  -5   5   0  12737.50  12826.00   2644.22 o
       501    1  -5  -3   5   0  12737.50  12826.00   2644.22 o
       502    3   1   3   5   0  48554.10  43867.80   9367.95 o
       502    2   3  -1   5   0  48554.10  43867.80   9367.95 o
       502    1  -1  -3   5   0  48554.10  43867.80   9367.95 o
       503    3  -1   3   5   0  48485.50  41702.30   9367.95 o
       503    2   3   1   5   0  48485.50  41702.30   9367.95 o
       503    1   1  -3   5   0  48485.50  41702.30   9367.95 o
       504    3  -5   3   5   0  12598.50  10722.80   2646.12 o
       504    2   3   5   5   0  12598.50  10722.80   2646.12 o
       504    1   5  -3   5   0  12598.50  10722.80   2646.12 o
       505    3  -6   3   5  -1    122.35     71.07     18.95 o
       505    2   3   6   5  -1    122.35     71.07     18.95 o
       505    1   6  -3   5  -1    122.35     71.07     18.95 o
       506    3   7   1   5   0   1801.12   1655.83    362.43 o
       506    2   1  -7   5   0   1801.12   1655.83    362.43 o
       506    1  -7  -1   5   0   1801.12   1655.83    362.43 o
       507    3   5   1   5   0   7061.60   6965.05   1526.05 o
       507    2   1  -5   5   0   7061.60   6965.05   1526.05 o
       507    1  -5  -1   5   0   7061.60   6965.05   1526.05 o
       508    3   3   1   5   0  47662.70  45515.00   9735.22 o
       508    2   1  -3   5   0  47662.70  45515.00   9735.22 o
       508    1  -3  -1   5   0  47662.70  45515.00   9735.22 o
       509    3  -2   1   5  -1     17.89    106.12     21.32 o
       509    2   1   2   5  -1     17.89    106.12     21.32 o
       509    1   2  -1   5  -1     17.89    106.12     21.32 o
       510    3  -3   1   5   0  47537.40  41801.00   9737.58 o
       510    2   1   3   5   0  47537.40  41801.00   9737.58 o
       510    1   3  -1   5   0  47537.40  41801.00   9737.58 o
       511    3  -8   1   5  -1     97.55     79.59     21.32 o
       511    2   1   8   5  -1     97.55     79.59     21.32 o
       511    1   8  -1   5  -1     97.55     79.59     21.32 o
       512    3 -10   1   5  -1    104.37    108.02     37.90 o
       512    2   1  10   5  -1    104.37    108.02     37.90 o
       512    1  10  -1   5  -1    104.37    108.02     37.90 o
       513    3   5   0   5   0    347.19     53.06     20.37 o
       513    1  -5   0   5   0    347.19     53.06     20.37 o
       514    3   7  -1   5   0   1547.62   1570.08    348.70 o
       514    2  -1  -7   5   0   1547.62   1570.08    348.70 o
       514    1  -7   1   5   0   1547.62   1570.08    348.70 o
       515    3   5  -1   5   0   7068.66   6663.26   1463.51 o
       515    2  -1  -5   5   0   7068.66   6663.26   1463.51 o
       515    1  -5   1   5   0   7068.66   6663.26   1463.51 o
       516    3   3  -1   5   0  46030.70  46296.00  10128.60 o
       516    2  -1  -3   5   0  46030.70  46296.00  10128.60 o
       516    1  -3   1   5   0  46030.70  46296.00  10128.60 o
       517    3  -2  -1   5  -1     17.79    129.34     27.00 o
       517    2  -1   2   5  -1     17.79    129.34     27.00 o
       517    1   2   1   5  -1     17.79    129.34     27.00 o
       518    3  -6  -1   5  -1     74.00     50.69     15.63 o
       518    2  -1   6   5  -1     74.00     50.69     15.63 o
       518    1   6   1   5  -1     74.00     50.69     15.63 o
       519    3  -8  -1   5  -1     96.49    124.60     31.27 o
       519    2  -1   8   5  -1     96.49    124.60     31.27 o
       519    1   8   1   5  -1     96.49    124.60     31.27 o
       520    3  -9  -1   5  -1    103.57    191.88     40.74 o
       520    2  -1   9   5  -1    103.57    191.88     40.74 o
       520    1   9   1   5  -1    103.57    191.88     40.74 o
       521    3 -10  -1   5  -1    103.17    101.86     37.43 o
       521    2  -1  10   5  -1    103.17    101.86     37.43 o
       521    1  10   1   5  -1    103.17    101.86     37.43 o
       522    3   7  -3   5   0  40219.10  38761.90   8402.57 o
       522    2  -3  -7   5   0  40219.10  38761.90   8402.57 o
       522    1  -7   3   5   0  40219.10  38761.90   8402.57 o
       523    3   5  -3   5   0  12712.50  11586.10   2439.54 o
       523    2  -3  -5   5   0  12712.50  11586.10   2439.54 o
       523    1  -5   3   5   0  12712.50  11586.10   2439.54 o
       524    3   1  -3   5   0  45571.40  43119.50  13359.90 o
       524    2  -3  -1   5   0  45571.40  43119.50  13359.90 o
       524    1  -1   3   5   0  45571.40  43119.50  13359.90 o
       525    3  -6  -3   5  -1    123.67    171.51     43.59 o
       525    2  -3   6   5  -1    123.67    171.51     43.59 o
       525    1   6   3   5  -1    123.67    171.51     43.59 o
       526    3 -10  -4   5  -1     90.83     31.74     11.37 o
       526    2  -4  10   5  -1     90.83     31.74     11.37 o
       526    1  10   4   5  -1     90.83     31.74     11.37 o
       527    3   3  -5   5   0   9008.09   8966.50   2784.00 o
       527    2  -5  -3   5   0   9008.09   8966.50   2784.00 o
       527    1  -3   5   5   0   9008.09   8966.50   2784.00 o
       528    3  -6  -5   5  -1     23.07     76.28     18.48 o
       528    2  -5   6   5  -1     23.07     76.28     18.48 o
       528    1   6   5   5  -1     23.07     76.28     18.48 o
       529    3  -8  -5   5  -1     35.08     45.96     16.11 o
       529    2  -5   8   5  -1     35.08     45.96     16.11 o
       529    1   8   5   5  -1     35.08     45.96     16.11 o
       530    1   0  -8   6  -3    383.93    551.94    186.67 o
       531    1   6  -8   6  -3    200.57     71.54     21.32 o
       532    1   8  -8   6  -3    437.44     98.07     30.32 o
       533    1   0  -6   6  -3      0.94     91.91     24.64 o
       534    3  -6   5   6  -1      1.03     32.22     10.90 o
       534    2   5   6   6  -1      1.03     32.22     10.90 o
       534    1   6  -5   6  -1      1.03     32.22     10.90 o
       535    3  -9   3   6  -1     67.54     39.32      8.05 o
       535    2   3   9   6  -1     67.54     39.32      8.05 o
       535    1   9  -3   6  -1     67.54     39.32      8.05 o
       536    3  -5   2   6  -1     35.25     67.75     17.53 o
       536    2   2   5   6  -1     35.25     67.75     17.53 o
       536    1   5  -2   6  -1     35.25     67.75     17.53 o
       537    3  -9   2   6  -1     28.27     59.69     17.53 o
       537    2   2   9   6  -1     28.27     59.69     17.53 o
       537    1   9  -2   6  -1     28.27     59.69     17.53 o
       538    3  -1   1   6  -1    105.14     28.43     10.42 o
       538    2   1   1   6  -1    105.14     28.43     10.42 o
       538    1   1  -1   6  -1    105.14     28.43     10.42 o
       539    3   0   0   6  -1     17.69     45.48     16.58 o
       539    2   0   0   6  -1     17.69     45.48     16.58 o
       539    1   0   0   6  -1     17.69     45.48     16.58 o
       540    3  -1   0   6  -1     79.64     38.38     11.84 o
       540    1   1   0   6  -1     79.64     38.38     11.84 o
       541    3  -5   0   6  -1    280.39    122.71     32.22 o
       541    1   5   0   6  -1    280.39    122.71     32.22 o
       542    3  -7   0   6  -1     81.62     58.75     19.90 o
       542    1   7   0   6  -1     81.62     58.75     19.90 o
       543    3  -3  -1   6  -1     50.34     42.17     15.63 o
       543    2  -1   3   6  -1     50.34     42.17     15.63 o
       543    1   3   1   6  -1     50.34     42.17     15.63 o
       544    3  -6  -1   6  -1     43.53    154.92     45.48 o
       544    2  -1   6   6  -1     43.53    154.92     45.48 o
       544    1   6   1   6  -1     43.53    154.92     45.48 o
       545    3  -5  -2   6  -1     71.11     75.80     22.27 o
       545    2  -2   5   6  -1     71.11     75.80     22.27 o
       545    1   5   2   6  -1     71.11     75.80     22.27 o
       546    3  -9  -2   6  -1     51.61     88.59     24.64 o
       546    2  -2   9   6  -1     51.61     88.59     24.64 o
       546    1   9   2   6  -1     51.61     88.59     24.64 o
       547    3  -5  -6   6  -1     16.07    102.33     38.85 o
       547    2  -6   5   6  -1     16.07    102.33     38.85 o
       547    1   5   6   6  -1     16.07    102.33     38.85 o
       548    1   1 -11   7  -3    752.59    837.63    267.21 o
       549    1   5 -11   7  -3     71.38     85.28     23.21 o
       550    1   7 -11   7  -3    537.35    782.20    191.40 o
       551    1   7  -9   7  -3      8.81    136.92     38.85 o
       552    2  -1   5   7  -2    115.10     40.74     16.11 o
       552    1   5   1   7  -2    115.10     40.74     16.11 o
       553    3  -5  -1   7  -1     11.64    416.92     51.17 o
       553    2  -1   5   7  -1     11.64    416.92     51.17 o
       553    1   5   1   7  -1     11.64    416.92     51.17 o
       554    3  -4  -3   7  -1     56.06     47.85     18.95 o
       554    2  -3   4   7  -1     56.06     47.85     18.95 o
       554    1   4   3   7  -1     56.06     47.85     18.95 o
       555    2  -3  10   7  -2    122.57     26.53     10.42 o
       555    1  10   3   7  -2    122.57     26.53     10.42 o
       556    2  -4   5   7  -2     35.41     64.43     20.85 o
       556    1   5   4   7  -2     35.41     64.43     20.85 o
       557    2  -3   5   8  -2    354.57     80.07     29.37 o
       557    1   5   3   8  -2    354.57     80.07     29.37 o
