# Supplementary material for: Incommensurate atomic density waves in the high-pressure IVb phase of barium
Source: IUCrJ. 2017 Jan 21;4(Pt 2):152–7. doi: 10.1107/S2052252517000264 (PMC5330526; doi:10.1107/S2052252517000264)
Supplement: Supplementary file 4 [file m-04-00152-IIIsup4.hkl]

#
# h,k,l, Fc-squared, Fo-squared, sigma(Fo-squared) and status flag
#
data_III
_shelx_title                             'BaIVb at 18.2 GPa'
_shelx_refln_list_code                   4
_shelx_F_calc_maximum                    536.80
_exptl_crystal_F_000                     1120
_reflns_d_resolution_high                0.5303

loop_
 _space_group_symop_ssg_id
 'x1, x2, x3, x4'
 'x1+1/2, -x2+1/2, -x3, -x4'
 '-x1, -x2, -x3, -x4'
 '-x1+1/2, x2+1/2, x3, x4'

_cell_length_a                           11.5313
_cell_length_b                           11.6527
_cell_length_c                           4.6109
_cell_angle_alpha                        90
_cell_angle_beta                         90
_cell_angle_gamma                        90

_shelx_F_squared_multiplier              1.000

loop_
 _twin_refln_datum_id
 _twin_refln_individual_id
 _twin_refln_index_h
 _twin_refln_index_k
 _twin_refln_index_l
 _twin_refln_index_m_1
 _twin_refln_F_squared_calc
 _twin_refln_F_squared_meas
 _twin_refln_F_squared_sigma
 _twin_refln_include_status
         1    3   0   0   0   1   7791.45   8022.96   1890.86 o
         1    2   0   0   0  -1   7791.45   8022.96   1890.86 o
         1    1   0   0   0   1   7791.45   8022.96   1890.86 o
         2    1   0   0   0   2    632.48    710.05    171.91 o
         3    1   0   0   0   3   1671.90   1712.11    422.42 o
         4    3   1   0   0   1  11945.50  11137.60   2586.81 o
         4    1   1   0   0   1  11945.50  11137.60   2586.81 o
         5    1   1   0   0   2   4948.61   5879.56    985.55 o
         6    3   2   0   0   1   7048.09   7775.46   1808.51 o
         6    2   0   2   0  -1   7048.09   7775.46   1808.51 o
         6    1   2   0   0   1   7048.09   7775.46   1808.51 o
         7    1   2   0   0   2    187.20    287.68     56.04 o
         8    1   2   0   0   3    809.65    452.16     78.47 o
         9    3   3   0   0   1  13227.20  15479.90   3613.23 o
         9    1   3   0   0   1  13227.20  15479.90   3613.23 o
        10    1   3   0   0   2   4578.93   4828.09    898.95 o
        11    3   4   0   0   1   5296.50   6336.21   1552.18 o
        11    2   0   4   0  -1   5296.50   6336.21   1552.18 o
        11    1   4   0   0   1   5296.50   6336.21   1552.18 o
        12    1   4   0   0   2    500.94    523.13    127.05 o
        13    1   4   0   0   3    537.12    396.06     93.41 o
        14    1   5   0   0   2   3363.71   3641.01    853.19 o
        15    3   6   0   0   1   3807.50   5251.52   1725.55 o
        15    2   0   6   0  -1   3807.50   5251.52   1725.55 o
        15    1   6   0   0   1   3807.50   5251.52   1725.55 o
        16    1   6   0   0   2     98.16    123.28     33.62 o
        17    1   6   0   0   3    138.86     93.40     26.15 o
        18    1   7   0   0   2   2839.16   4166.66    979.95 o
        19    1   8   0   0   2     91.12     97.13     41.09 o
        20    1   8   0   0   3    617.87    612.76    156.93 o
        21    1   9   0   0   2   1611.54   1820.35    601.80 o
        22    1  10   0   0   2     89.27     97.13     41.09 o
        23    1  10   0   0   3    165.34    183.05     67.24 o
        24    3   4  -1   0  -1    121.24     63.51     18.68 o
        24    2   1   4   0   1    121.24     63.51     18.68 o
        24    1   4   1   0  -1    121.24     63.51     18.68 o
        25    3   4  -1   0   1    132.37    156.90     56.03 o
        25    2   1   4   0  -1    132.37    156.90     56.03 o
        25    1   4   1   0   1    132.37    156.90     56.03 o
        26    1   0   2   0  -3    327.96    212.96     63.51 o
        27    1   0   2   0  -2    483.66    325.10     97.16 o
        28    3   0  -2   0   1   7128.20   6641.28   1545.88 o
        28    2   2   0   0  -1   7128.20   6641.28   1545.88 o
        28    1   0   2   0   1   7128.20   6641.28   1545.88 o
        29    1   0   2   0   2    367.28    642.67    153.20 o
        30    1   0   2   0   3    545.46    269.02     70.99 o
        31    1   1   2   0  -2   4146.34   4778.75   1572.94 o
        32    3   1  -2   0  -1  11126.90  11145.80   3662.45 o
        32    2   2   1   0   1  11126.90  11145.80   3662.45 o
        32    1   1   2   0  -1  11126.90  11145.80   3662.45 o
        33    1   1   2   0   2   4755.16   5773.11    955.32 o
        34    1   2   2   0  -3    463.91    269.02     85.94 o
        35    1   2   2   0  -2    243.07    190.54     48.57 o
        36    3   2  -2   0  -1   5476.65   6217.67   1461.43 o
        36    2   2   2   0   1   5476.65   6217.67   1461.43 o
        36    1   2   2   0  -1   5476.65   6217.67   1461.43 o
        37    3   2  -2   0   1   6477.02   7363.33   1196.59 o
        37    2   2   2   0  -1   6477.02   7363.33   1196.59 o
        37    1   2   2   0   1   6477.02   7363.33   1196.59 o
        38    1   2   2   0   2    143.38    216.68     37.36 o
        39    1   2   2   0   3    678.39    343.77     63.52 o
        40    1   3   2   0  -2   3756.16   4892.86   1164.25 o
        41    3   3  -2   0  -1  10207.10  10110.90   3322.64 o
        41    2   2   3   0   1  10207.10  10110.90   3322.64 o
        41    1   3   2   0  -1  10207.10  10110.90   3322.64 o
        42    3   3  -2   0   1   9764.42  13368.00   2235.53 o
        42    2   2   3   0  -1   9764.42  13368.00   2235.53 o
        42    1   3   2   0   1   9764.42  13368.00   2235.53 o
        43    1   3   2   0   2   4276.73   5328.52    853.76 o
        44    1   3   2   0   3    184.31     37.36     11.21 o
        45    1   4   2   0  -3    897.44    653.96    156.95 o
        46    1   4   2   0  -2    337.96    254.07     63.52 o
        47    3   4  -2   0  -1   4888.70   4249.97   1397.92 o
        47    2   2   4   0   1   4888.70   4249.97   1397.92 o
        47    1   4   2   0  -1   4888.70   4249.97   1397.92 o
        48    3   4  -2   0   1   4932.31   6321.33   2079.63 o
        48    2   2   4   0  -1   4932.31   6321.33   2079.63 o
        48    1   4   2   0   1   4932.31   6321.33   2079.63 o
        49    1   4   2   0   2    212.27    366.13     70.98 o
        50    1   4   2   0   3   1079.28    949.23    179.38 o
        51    1   5   2   0  -2   2969.85   3209.92    729.53 o
        52    3   5  -2   0  -1   6464.60   6965.75   2290.67 o
        52    2   2   5   0   1   6464.60   6965.75   2290.67 o
        52    1   5   2   0  -1   6464.60   6965.75   2290.67 o
        53    1   5   2   0   2   3344.00   4318.04    841.91 o
        54    1   6   2   0  -3    602.01    313.86     78.46 o
        55    1   6   2   0  -2    211.21    130.76     33.62 o
        56    3   6  -2   0  -1   3725.78   3615.35   1190.15 o
        56    2   2   6   0   1   3725.78   3615.35   1190.15 o
        56    1   6   2   0  -1   3725.78   3615.35   1190.15 o
        57    1   6   2   0   2    137.64    183.06     41.09 o
        58    1   6   2   0   3    709.90    515.64    123.31 o
        59    1   7   2   0  -2   2324.85   2438.06    609.52 o
        60    1   7   2   0   2   2557.81   2333.57    774.12 o
        61    1   8   2   0  -3    255.34    216.68     52.30 o
        62    1   8   2   0  -2    206.08    201.74     52.30 o
        63    3   8  -2   0  -1   2317.32   2180.16    717.99 o
        63    2   2   8   0   1   2317.32   2180.16    717.99 o
        63    1   8   2   0  -1   2317.32   2180.16    717.99 o
        64    1   8   2   0   2    193.10    227.89     85.93 o
        65    1   8   2   0   3    328.37    265.26     67.25 o
        66    1   9   2   0  -2   1544.59   1640.87    541.97 o
        67    1  10   2   0  -3     34.55     82.18     22.41 o
        68    1  10   2   0  -2     50.66     59.77     26.15 o
        69    1  10   2   0   3     73.27     85.92     41.09 o
        70    1  11   2   0  -2   1096.35   1752.62    579.22 o
        71    1  13   2   0  -2    622.13    646.37    216.70 o
        72    1   9   3   0  -3    122.12     37.36     14.94 o
        73    1   0   4   0   2     69.06    115.81     29.89 o
        74    1   0   4   0   3    959.41    616.60    149.48 o
        75    3   1  -4   0   1   7530.16   7109.71   1340.82 o
        75    2   4   1   0  -1   7530.16   7109.71   1340.82 o
        75    1   1   4   0   1   7530.16   7109.71   1340.82 o
        76    1   1   4   0   2   3666.73   3402.40    565.19 o
        77    1   1   4   0   3    164.04     41.09     11.21 o
        78    1   2   4   0  -3    587.43    661.35    227.92 o
        79    1   2   4   0  -2    398.04    164.40     59.78 o
        80    3   2  -4   0   1   4386.55   4140.88   1362.82 o
        80    2   4   2   0  -1   4386.55   4140.88   1362.82 o
        80    1   2   4   0   1   4386.55   4140.88   1362.82 o
        81    1   2   4   0   2    208.80    396.02     67.25 o
        82    1   2   4   0   3    938.93    683.86    119.58 o
        83    1   3   4   0  -2   2455.53   2685.59    886.47 o
        84    3   3  -4   0  -1   5304.19   5669.45   1866.08 o
        84    2   4   3   0   1   5304.19   5669.45   1866.08 o
        84    1   3   4   0  -1   5304.19   5669.45   1866.08 o
        85    3   3  -4   0   1   5000.46   7191.18   1678.82 o
        85    2   4   3   0  -1   5000.46   7191.18   1678.82 o
        85    1   3   4   0   1   5000.46   7191.18   1678.82 o
        86    1   3   4   0   2   3163.63   3532.08    673.49 o
        87    1   3   4   0   3    433.21     33.63     14.94 o
        88    1   4   4   0  -2    151.85    112.08     37.36 o
        89    3   4  -4   0   1   4024.89   4016.97    916.35 o
        89    2   4   4   0  -1   4024.89   4016.97    916.35 o
        89    1   4   4   0   1   4024.89   4016.97    916.35 o
        90    1   4   4   0   2    114.75    198.00     37.36 o
        91    1   4   4   0   3    333.02    104.61     26.15 o
        92    1   5   4   0  -2   2229.77   2038.02    471.17 o
        93    3   5  -4   0   1   6541.54   8852.75   2083.88 o
        93    2   4   5   0  -1   6541.54   8852.75   2083.88 o
        93    1   5   4   0   1   6541.54   8852.75   2083.88 o
        94    1   5   4   0   2   2768.46   3856.29    632.12 o
        95    1   6   4   0  -3    192.71    179.32     52.30 o
        96    1   6   4   0  -2    103.86     89.66     22.41 o
        97    3   6  -4   0   1   2872.46   2534.79    833.72 o
        97    2   4   6   0  -1   2872.46   2534.79    833.72 o
        97    1   6   4   0   1   2872.46   2534.79    833.72 o
        98    1   6   4   0   2     86.62    100.86     33.62 o
        99    1   6   4   0   3    469.52    242.85     48.57 o
       100    1   7   4   0  -2   1508.40   1921.29    414.91 o
       101    1   7   4   0   2   1824.16   2429.93    803.75 o
       102    1   8   4   0  -2     58.20     37.36     14.94 o
       103    3   8  -4   0  -1   1886.67   1476.54    485.95 o
       103    2   4   8   0   1   1886.67   1476.54    485.95 o
       103    1   8   4   0  -1   1886.67   1476.54    485.95 o
       104    3   8  -4   0   1   1757.19   1977.51    654.19 o
       104    2   4   8   0  -1   1757.19   1977.51    654.19 o
       104    1   8   4   0   1   1757.19   1977.51    654.19 o
       105    1   8   4   0   3    211.68    119.55     37.36 o
       106    1   9   4   0  -2   1323.12   1476.26    332.63 o
       107    1  10   4   0  -3    385.15    272.73     78.46 o
       108    1  10   4   0  -2     34.64     56.03     26.15 o
       109    3  10  -4   0  -1   1494.66   1121.04    369.94 o
       109    2   4  10   0   1   1494.66   1121.04    369.94 o
       109    1  10   4   0  -1   1494.66   1121.04    369.94 o
       110    1  11   4   0  -2    707.62    687.50    227.92 o
       111    3  11  -4   0  -1    650.02    489.47    160.67 o
       111    2   4  11   0   1    650.02    489.47    160.67 o
       111    1  11   4   0  -1    650.02    489.47    160.67 o
       112    1  12   4   0  -2     77.55     52.30     22.41 o
       113    3  12  -4   0  -1    896.95    885.50    295.17 o
       113    2   4  12   0   1    896.95    885.50    295.17 o
       113    1  12   4   0  -1    896.95    885.50    295.17 o
       114    1   8   5   0  -2    146.13     29.89     11.21 o
       115    1   0   6   0   2     34.03     63.51     18.68 o
       116    3   1  -6   0   1   4135.71   2665.29    879.70 o
       116    2   6   1   0  -1   4135.71   2665.29    879.70 o
       116    1   1   6   0   1   4135.71   2665.29    879.70 o
       117    1   1   6   0   2   2278.60   2935.58    968.55 o
       118    1   2   6   0   2    138.46    175.59     33.62 o
       119    1   2   6   0   3    603.21    321.33     59.78 o
       120    3   3  -6   0   1   2841.38   3396.30   1118.38 o
       120    2   6   3   0  -1   2841.38   3396.30   1118.38 o
       120    1   3   6   0   1   2841.38   3396.30   1118.38 o
       121    1   3   6   0   2   1982.92   2239.61    433.71 o
       122    1   4   6   0  -3    185.16    183.06     67.25 o
       123    3   4  -6   0   1   1851.60   1050.83    347.78 o
       123    2   6   4   0  -1   1851.60   1050.83    347.78 o
       123    1   4   6   0   1   1851.60   1050.83    347.78 o
       124    1   4   6   0   3    453.20    269.01     52.31 o
       125    1   5   6   0  -2   1327.93   2063.20    680.26 o
       126    3   5  -6   0   1   3837.19   2353.23    774.43 o
       126    2   6   5   0  -1   3837.19   2353.23    774.43 o
       126    1   5   6   0   1   3837.19   2353.23    774.43 o
       127    1   5   6   0   2   1772.43   1573.83    370.09 o
       128    1   6   6   0  -3    300.06    343.71    119.55 o
       129    1   6   6   0  -2    141.97     93.40     33.62 o
       130    3   6  -6   0   1   1322.99   1188.77    284.11 o
       130    2   6   6   0  -1   1322.99   1188.77    284.11 o
       130    1   6   6   0   1   1322.99   1188.77    284.11 o
       131    1   6   6   0   2    118.14    104.60     29.89 o
       132    1   6   6   0   3    512.79    336.26     67.25 o
       133    1   7   6   0  -2    923.83    971.60    321.37 o
       134    3   7  -6   0   1   1346.44   1278.10    422.30 o
       134    2   6   7   0  -1   1346.44   1278.10    422.30 o
       134    1   7   6   0   1   1346.44   1278.10    422.30 o
       135    1   7   6   0   2   1188.07    855.83    213.02 o
       136    1   8   6   0  -3     37.60     93.39     33.62 o
       137    3   8  -6   0   1   1239.62   1453.68    478.33 o
       137    2   6   8   0  -1   1239.62   1453.68    478.33 o
       137    1   8   6   0   1   1239.62   1453.68    478.33 o
       138    1   8   6   0   2     76.33     59.77     26.15 o
       139    1   9   6   0  -2    849.94    605.34    179.36 o
       140    3   9  -6   0   1   2502.67   2695.18    885.93 o
       140    2   6   9   0  -1   2502.67   2695.18    885.93 o
       140    1   9   6   0   1   2502.67   2695.18    885.93 o
       141    1   9   6   0   2    991.16    941.68    313.89 o
       142    3  10  -6   0   1    792.99    549.23    183.08 o
       142    2   6  10   0  -1    792.99    549.23    183.08 o
       142    1  10   6   0   1    792.99    549.23    183.08 o
       143    1  10   6   0   2     45.85    130.75     52.30 o
       144    1  11   6   0  -2    478.10    339.99    119.56 o
       145    3  11  -6   0   1    505.51   1412.19    466.99 o
       145    2   6  11   0  -1    505.51   1412.19    466.99 o
       145    1  11   6   0   1    505.51   1412.19    466.99 o
       146    1  11   6   0   2    517.36    650.09    220.43 o
       147    3  12  -6   0   1    466.11    452.08    153.18 o
       147    2   6  12   0  -1    466.11    452.08    153.18 o
       147    1  12   6   0   1    466.11    452.08    153.18 o
       148    3  13  -6   0  -1   1029.73    470.83    156.94 o
       148    2   6  13   0   1   1029.73    470.83    156.94 o
       148    1  13   6   0  -1   1029.73    470.83    156.94 o
       149    1   0   8   0   2     34.39     44.83     14.94 o
       150    1   0   8   0   3    384.05    410.97    108.35 o
       151    3   1  -8   0   1   1876.75   1446.49    478.42 o
       151    2   8   1   0  -1   1876.75   1446.49    478.42 o
       151    1   1   8   0   1   1876.75   1446.49    478.42 o
       152    1   1   8   0   2   1163.36   1173.53    201.82 o
       153    3   2  -8   0   1    939.84    911.95    306.48 o
       153    2   8   2   0  -1    939.84    911.95    306.48 o
       153    1   2   8   0   1    939.84    911.95    306.48 o
       154    1   2   8   0   2    116.07     97.13     26.15 o
       155    1   2   8   0   3    333.66    145.70     29.89 o
       156    3   3  -8   0   1   2006.95   1659.55    549.45 o
       156    2   8   3   0  -1   2006.95   1659.55    549.45 o
       156    1   3   8   0   1   2006.95   1659.55    549.45 o
       157    1   3   8   0   2   1091.63   1521.04    355.03 o
       158    3   4  -8   0   1   1074.44    952.79    317.60 o
       158    2   8   4   0  -1   1074.44    952.79    317.60 o
       158    1   4   8   0   1   1074.44    952.79    317.60 o
       159    1   4   8   0   3    395.22     44.83     14.94 o
       160    1   5   8   0  -2    631.88    530.58    179.35 o
       161    3   5  -8   0   1   1252.90   2290.59    575.45 o
       161    2   8   5   0  -1   1252.90   2290.59    575.45 o
       161    1   5   8   0   1   1252.90   2290.59    575.45 o
       162    1   5   8   0   2    874.43    937.94    227.95 o
       163    3   6  -8   0  -1    643.20    231.68     78.47 o
       163    2   8   6   0   1    643.20    231.68     78.47 o
       163    1   6   8   0  -1    643.20    231.68     78.47 o
       164    3   6  -8   0   1    798.65    866.83    209.23 o
       164    2   8   6   0  -1    798.65    866.83    209.23 o
       164    1   6   8   0   1    798.65    866.83    209.23 o
       165    1   6   8   0   2     84.41     56.04     18.68 o
       166    1   7   8   0  -2    579.01    504.41    168.14 o
       167    3   7  -8   0   1   1524.69   2178.57    717.47 o
       167    2   8   7   0  -1   1524.69   2178.57    717.47 o
       167    1   7   8   0   1   1524.69   2178.57    717.47 o
       168    1   7   8   0   2    739.72    687.52    156.93 o
       169    3   8  -8   0   1    455.72    351.24    108.36 o
       169    2   8   8   0  -1    455.72    351.24    108.36 o
       169    1   8   8   0   1    455.72    351.24    108.36 o
       170    1   9   8   0  -2    399.64    403.50    134.50 o
       171    3   9  -8   0   1    653.88    515.57    171.85 o
       171    2   8   9   0  -1    653.88    515.57    171.85 o
       171    1   9   8   0   1    653.88    515.57    171.85 o
       172    1   9   8   0   2    476.34    269.00     93.40 o
       173    3  10  -8   0   1    272.11    201.77     67.26 o
       173    2   8  10   0  -1    272.11    201.77     67.26 o
       173    1  10   8   0   1    272.11    201.77     67.26 o
       174    3  11  -8   0   1    856.31    399.76    134.50 o
       174    2   8  11   0  -1    856.31    399.76    134.50 o
       174    1  11   8   0   1    856.31    399.76    134.50 o
       175    3  12  -8   0   1    231.19    220.43     74.72 o
       175    2   8  12   0  -1    231.19    220.43     74.72 o
       175    1  12   8   0   1    231.19    220.43     74.72 o
       176    1   8   9   0   2    173.18     48.57     22.41 o
       177    1   1  10   0   2    514.93    739.78    250.33 o
       178    3   3 -10   0   1   1193.54    496.92    168.13 o
       178    2  10   3   0  -1   1193.54    496.92    168.13 o
       178    1   3  10   0   1   1193.54    496.92    168.13 o
       179    1   3  10   0   2    516.06    500.66    123.30 o
       180    3   4 -10   0   1    215.03    396.09    134.52 o
       180    2  10   4   0  -1    215.03    396.09    134.52 o
       180    1   4  10   0   1    215.03    396.09    134.52 o
       181    1   4  10   0   2     55.98     52.30     18.68 o
       182    1   4  10   0   3    214.26    175.58     48.57 o
       183    3   5 -10   0   1    474.30    407.19    138.22 o
       183    2  10   5   0  -1    474.30    407.19    138.22 o
       183    1   5  10   0   1    474.30    407.19    138.22 o
       184    1   5  10   0   2    378.97    407.23     97.14 o
       185    3   6 -10   0   1    236.53    650.18    216.73 o
       185    2  10   6   0  -1    236.53    650.18    216.73 o
       185    1   6  10   0   1    236.53    650.18    216.73 o
       186    1   7  10   0  -2    322.67    205.48     70.98 o
       187    3   7 -10   0  -1    633.69    231.69     78.48 o
       187    2  10   7   0   1    633.69    231.69     78.48 o
       187    1   7  10   0  -1    633.69    231.69     78.48 o
       188    3   7 -10   0   1   1093.57   1023.70    339.99 o
       188    2  10   7   0  -1   1093.57   1023.70    339.99 o
       188    1   7  10   0   1   1093.57   1023.70    339.99 o
       189    1   7  10   0   2    388.61    347.45     93.40 o
       190    3   8 -10   0   1    165.46    201.74     70.98 o
       190    2  10   8   0  -1    165.46    201.74     70.98 o
       190    1   8  10   0   1    165.46    201.74     70.98 o
       191    1   8  10   0   2     47.63     52.30     18.68 o
       192    3   9 -10   0   1    197.78    246.55     89.66 o
       192    2  10   9   0  -1    197.78    246.55     89.66 o
       192    1   9  10   0   1    197.78    246.55     89.66 o
       193    1   3  12   0   2    208.23    220.41     82.19 o
       194    3   4 -12   0   1     78.38     93.40     37.36 o
       194    2  12   4   0  -1     78.38     93.40     37.36 o
       194    1   4  12   0   1     78.38     93.40     37.36 o
       195    1   4  12   0   2    127.03     70.98     33.62 o
       196    3   5 -12   0   1    413.70   1124.43    373.56 o
       196    2  12   5   0  -1    413.70   1124.43    373.56 o
       196    1   5  12   0   1    413.70   1124.43    373.56 o
       197    1   5  12   0   2    178.19    224.15     78.45 o
       198    3   6 -12   0   1     89.25    216.68     74.72 o
       198    2  12   6   0  -1     89.25    216.68     74.72 o
       198    1   6  12   0   1     89.25    216.68     74.72 o
       199    3   7 -12   0   1    388.24    956.33    317.53 o
       199    2  12   7   0  -1    388.24    956.33    317.53 o
       199    1   7  12   0   1    388.24    956.33    317.53 o
       200    3   8 -12   0   1     74.93     52.30     22.42 o
       200    2  12   8   0  -1     74.93     52.30     22.42 o
       200    1   8  12   0   1     74.93     52.30     22.42 o
       201    3   4   7   1  -1    237.89     33.62     14.94 o
       201    2  -7   4  -1   1    237.89     33.62     14.94 o
       201    1   4  -7   1  -1    237.89     33.62     14.94 o
       202    3   6   7   1   1     20.73     26.15     11.21 o
       202    2  -7   6  -1  -1     20.73     26.15     11.21 o
       202    1   6  -7   1   1     20.73     26.15     11.21 o
       203    3   4   5   1   1     18.14     26.15     11.21 o
       203    2  -5   4  -1  -1     18.14     26.15     11.21 o
       203    1   4  -5   1   1     18.14     26.15     11.21 o
       204    1   6  -5   1   3      9.77    100.86     37.36 o
       205    3   8   5   1  -1    155.59     22.41      7.47 o
       205    2  -5   8  -1   1    155.59     22.41      7.47 o
       205    1   8  -5   1  -1    155.59     22.41      7.47 o
       206    3  10   5   1   1     17.43     59.77     26.15 o
       206    2  -5  10  -1  -1     17.43     59.77     26.15 o
       206    1  10  -5   1   1     17.43     59.77     26.15 o
       207    1   1  -4   1  -3    259.26     56.04     18.68 o
       208    1   1  -3   1  -3     41.74     22.41      7.47 o
       209    3   2   3   1  -1    221.37     59.77     14.94 o
       209    2  -3   2  -1   1    221.37     59.77     14.94 o
       209    1   2  -3   1  -1    221.37     59.77     14.94 o
       210    3   2   3   1   1     42.72    138.22     41.09 o
       210    2  -3   2  -1  -1     42.72    138.22     41.09 o
       210    1   2  -3   1   1     42.72    138.22     41.09 o
       211    3   6   3   1   1    235.55     82.20     22.42 o
       211    2  -3   6  -1  -1    235.55     82.20     22.42 o
       211    1   6  -3   1   1    235.55     82.20     22.42 o
       212    3   8   3   1   1    195.69    504.32    119.54 o
       212    2  -3   8  -1  -1    195.69    504.32    119.54 o
       212    1   8  -3   1   1    195.69    504.32    119.54 o
       213    3   9   3   1   0   4737.78   4351.65   1431.86 o
       213    2  -3   9  -1   0   4737.78   4351.65   1431.86 o
       213    1   9  -3   1   0   4737.78   4351.65   1431.86 o
       214    1   2  -2   1   3     40.62     74.71     33.62 o
       215    3   2   1   1   1     12.85     63.51     18.68 o
       215    2  -1   2  -1  -1     12.85     63.51     18.68 o
       215    1   2  -1   1   1     12.85     63.51     18.68 o
       216    1   3  -1   1  -3     28.42     41.09     14.94 o
       217    1   4  -1   1  -2     67.99     18.68      7.47 o
       218    3   4   1   1   1     90.03    268.96     63.51 o
       218    2  -1   4  -1  -1     90.03    268.96     63.51 o
       218    1   4  -1   1   1     90.03    268.96     63.51 o
       219    3   8   1   1   1    180.15     63.51     29.89 o
       219    2  -1   8  -1  -1    180.15     63.51     29.89 o
       219    1   8  -1   1   1    180.15     63.51     29.89 o
       220    3  10   1   1   1     81.17    145.70     52.30 o
       220    2  -1  10  -1  -1     81.17    145.70     52.30 o
       220    1  10  -1   1   1     81.17    145.70     52.30 o
       221    3   2  -1   1   1     41.05     67.24     14.94 o
       221    2   1   2  -1  -1     41.05     67.24     14.94 o
       221    1   2   1   1   1     41.05     67.24     14.94 o
       222    3   3  -1   1   0 278311.00 288158.00  94645.70 o
       222    2   1   3  -1   0 278311.00 288158.00  94645.70 o
       222    1   3   1   1   0 278311.00 288158.00  94645.70 o
       223    3   4  -1   1   1     22.02    511.81    104.60 o
       223    2   1   4  -1  -1     22.02    511.81    104.60 o
       223    1   4   1   1   1     22.02    511.81    104.60 o
       224    3   6  -1   1   1    224.36     56.03     14.94 o
       224    2   1   6  -1  -1    224.36     56.03     14.94 o
       224    1   6   1   1   1    224.36     56.03     14.94 o
       225    1   7   1   1   3      1.75     41.09     18.68 o
       226    1   3   2   1   3    118.72     52.30     22.41 o
       227    3  -5  -3   1   0  51469.20  50112.00  16460.70 o
       227    2   3  -5  -1   0  51469.20  50112.00  16460.70 o
       227    1  -5   3   1   0  51469.20  50112.00  16460.70 o
       228    3  -1  -3   1   0 267053.00 258330.00  84835.40 o
       228    2   3  -1  -1   0 267053.00 258330.00  84835.40 o
       228    1  -1   3   1   0 267053.00 258330.00  84835.40 o
       229    3   1  -3   1   0 266824.00 258218.00  84835.40 o
       229    2   3   1  -1   0 266824.00 258218.00  84835.40 o
       229    1   1   3   1   0 266824.00 258218.00  84835.40 o
       230    3   1  -3   1   1     13.59     26.15      7.47 o
       230    2   3   1  -1  -1     13.59     26.15      7.47 o
       230    1   1   3   1   1     13.59     26.15      7.47 o
       231    3   2  -3   1   1     73.92    343.68     56.04 o
       231    2   3   2  -1  -1     73.92    343.68     56.04 o
       231    1   2   3   1   1     73.92    343.68     56.04 o
       232    1   5   4   1   3      7.40     41.09     18.68 o
       233    3  -9  -5   1   0   4287.88   4618.79   1519.63 o
       233    2   5  -9  -1   0   4287.88   4618.79   1519.63 o
       233    1  -9   5   1   0   4287.88   4618.79   1519.63 o
       234    3  -7  -5   1   0  31731.80  28681.20   9422.80 o
       234    2   5  -7  -1   0  31731.80  28681.20   9422.80 o
       234    1  -7   5   1   0  31731.80  28681.20   9422.80 o
       235    3   2  -5   1   1      5.02    179.31     33.62 o
       235    2   5   2  -1  -1      5.02    179.31     33.62 o
       235    1   2   5   1   1      5.02    179.31     33.62 o
       236    3   4  -5   1   1     32.59     74.71     18.68 o
       236    2   5   4  -1  -1     32.59     74.71     18.68 o
       236    1   4   5   1   1     32.59     74.71     18.68 o
       237    3   8  -5   1   1     68.14     97.13     37.36 o
       237    2   5   8  -1  -1     68.14     97.13     37.36 o
       237    1   8   5   1   1     68.14     97.13     37.36 o
       238    3 -11  -7   1   0  24611.90  24351.50   7999.34 o
       238    2   7 -11  -1   0  24611.90  24351.50   7999.34 o
       238    1 -11   7   1   0  24611.90  24351.50   7999.34 o
       239    3   2  -7   1   1      5.14     33.62     11.21 o
       239    2   7   2  -1  -1      5.14     33.62     11.21 o
       239    1   2   7   1   1      5.14     33.62     11.21 o
       240    3   4  -7   1   1    133.44    156.90     41.09 o
       240    2   7   4  -1  -1    133.44    156.90     41.09 o
       240    1   4   7   1   1    133.44    156.90     41.09 o
       241    3   6  -7   1   1     28.08     63.51     18.68 o
       241    2   7   6  -1  -1     28.08     63.51     18.68 o
       241    1   6   7   1   1     28.08     63.51     18.68 o
       242    3   8  -7   1   1    293.78     37.36     14.94 o
       242    2   7   8  -1  -1    293.78     37.36     14.94 o
       242    1   8   7   1   1    293.78     37.36     14.94 o
       243    1   9   7   1  -3    162.52    156.90     56.04 o
       244    3  10  -7   1   1     33.36    115.81     44.83 o
       244    2   7  10  -1  -1     33.36    115.81     44.83 o
       244    1  10   7   1   1     33.36    115.81     44.83 o
       245    3   8  -9   1   1     69.79     52.30     18.68 o
       245    2   9   8  -1  -1     69.79     52.30     18.68 o
       245    1   8   9   1   1     69.79     52.30     18.68 o
       246    3   8 -11   1   1     11.30     74.71     22.41 o
       246    2  11   8  -1  -1     11.30     74.71     22.41 o
       246    1   8  11   1   1     11.30     74.71     22.41 o
       247    1  11  -7   2  -3    148.99     85.92     41.09 o
       248    1   0  -6   2  -3    116.02     37.36     14.94 o
       249    1   5  -6   2  -2     12.58     18.68      3.74 o
       250    3   7   6   2   1     61.65     82.18     29.89 o
       250    2  -6   7  -2  -1     61.65     82.18     29.89 o
       250    1   7  -6   2   1     61.65     82.18     29.89 o
       251    3   9   6   2   1    141.79     82.19     22.42 o
       251    2  -6   9  -2  -1    141.79     82.19     22.42 o
       251    1   9  -6   2   1    141.79     82.19     22.42 o
       252    1   1  -4   2  -2     21.60     11.21      3.74 o
       253    1   3  -4   2  -2     10.85     11.21      3.74 o
       254    3   5   4   2   1    207.47    112.08     37.36 o
       254    2  -4   5  -2  -1    207.47    112.08     37.36 o
       254    1   5  -4   2   1    207.47    112.08     37.36 o
       255    3   6   4   2   0    196.73     74.71     18.68 o
       255    2  -4   6  -2   0    196.73     74.71     18.68 o
       255    1   6  -4   2   0    196.73     74.71     18.68 o
       256    3   8   4   2   0   5376.69   4987.61   1638.84 o
       256    2  -4   8  -2   0   5376.69   4987.61   1638.84 o
       256    1   8  -4   2   0   5376.69   4987.61   1638.84 o
       257    3   9   4   2  -1    191.43     44.83     14.94 o
       257    2  -4   9  -2   1    191.43     44.83     14.94 o
       257    1   9  -4   2  -1    191.43     44.83     14.94 o
       258    3  11   4   2   1     65.45    186.78     67.24 o
       258    2  -4  11  -2  -1     65.45    186.78     67.24 o
       258    1  11  -4   2   1     65.45    186.78     67.24 o
       259    3  12   4   2   0   3273.75   1970.08    650.46 o
       259    2  -4  12  -2   0   3273.75   1970.08    650.46 o
       259    1  12  -4   2   0   3273.75   1970.08    650.46 o
       260    3   1   2   2   0     36.51     33.62     14.94 o
       260    2  -2   1  -2   0     36.51     33.62     14.94 o
       260    1   1  -2   2   0     36.51     33.62     14.94 o
       261    3   1   2   2   1     55.07     85.92     29.89 o
       261    2  -2   1  -2  -1     55.07     85.92     29.89 o
       261    1   1  -2   2   1     55.07     85.92     29.89 o
       262    3   2   2   2   0  26812.80  28649.50   6624.58 o
       262    2  -2   2  -2   0  26812.80  28649.50   6624.58 o
       262    1   2  -2   2   0  26812.80  28649.50   6624.58 o
       263    3   4   2   2   0  87253.80  87087.90  20446.80 o
       263    2  -2   4  -2   0  87253.80  87087.90  20446.80 o
       263    1   4  -2   2   0  87253.80  87087.90  20446.80 o
       264    3   5   2   2   1     16.82    209.20     52.30 o
       264    2  -2   5  -2  -1     16.82    209.20     52.30 o
       264    1   5  -2   2   1     16.82    209.20     52.30 o
       265    3   6   2   2   0  12524.50   9390.17   3084.97 o
       265    2  -2   6  -2   0  12524.50   9390.17   3084.97 o
       265    1   6  -2   2   0  12524.50   9390.17   3084.97 o
       266    3   8   2   2   0    118.61     33.62     14.94 o
       266    2  -2   8  -2   0    118.61     33.62     14.94 o
       266    1   8  -2   2   0    118.61     33.62     14.94 o
       267    3  10   2   2   0  36068.90  38891.00  12776.00 o
       267    2  -2  10  -2   0  36068.90  38891.00  12776.00 o
       267    1  10  -2   2   0  36068.90  38891.00  12776.00 o
       268    3  11   2   2   1     84.34    149.43     56.04 o
       268    2  -2  11  -2  -1     84.34    149.43     56.04 o
       268    1  11  -2   2   1     84.34    149.43     56.04 o
       269    1   3  -1   2   2    126.85     52.30     18.68 o
       270    3  -2   0   2   0  43084.40  44737.40  13641.50 o
       270    2   0  -2  -2   0  43084.40  44737.40  13641.50 o
       270    1  -2   0   2   0  43084.40  44737.40  13641.50 o
       271    3   1   0   2   1     44.98    190.52     33.62 o
       271    1   1   0   2   1     44.98    190.52     33.62 o
       272    3   2   0   2   0  43039.60  40970.50   9643.97 o
       272    2   0   2  -2   0  43039.60  40970.50   9643.97 o
       272    1   2   0   2   0  43039.60  40970.50   9643.97 o
       273    3   2   0   2   1     20.95    149.43     29.89 o
       273    2   0   2  -2  -1     20.95    149.43     29.89 o
       273    1   2   0   2   1     20.95    149.43     29.89 o
       274    3   3   0   2   0     94.10     18.68      7.47 o
       274    1   3   0   2   0     94.10     18.68      7.47 o
       275    3   3   0   2   1    301.04     37.36     11.21 o
       275    1   3   0   2   1    301.04     37.36     11.21 o
       276    3   4   0   2   0   2723.99   2424.41    568.69 o
       276    2   0   4  -2   0   2723.99   2424.41    568.69 o
       276    1   4   0   2   0   2723.99   2424.41    568.69 o
       277    3   5   0   2   0      9.76     70.98     18.68 o
       277    1   5   0   2   0      9.76     70.98     18.68 o
       278    1   5   0   2   2     30.39     56.03     22.41 o
       279    3   6   0   2   0 163606.00 168568.00  55368.70 o
       279    2   0   6  -2   0 163606.00 168568.00  55368.70 o
       279    1   6   0   2   0 163606.00 168568.00  55368.70 o
       280    3   6   0   2   1     51.32    112.07     29.89 o
       280    2   0   6  -2  -1     51.32    112.07     29.89 o
       280    1   6   0   2   1     51.32    112.07     29.89 o
       281    3   7   0   2   1    501.25    750.98    183.07 o
       281    1   7   0   2   1    501.25    750.98    183.07 o
       282    3   8   0   2   0  68395.10  64981.80  21349.00 o
       282    2   0   8  -2   0  68395.10  64981.80  21349.00 o
       282    1   8   0   2   0  68395.10  64981.80  21349.00 o
       283    3   9   0   2   1     67.01    119.54     44.83 o
       283    1   9   0   2   1     67.01    119.54     44.83 o
       284    3  10   0   2   1      7.12     48.56     22.41 o
       284    2   0  10  -2  -1      7.12     48.56     22.41 o
       284    1  10   0   2   1      7.12     48.56     22.41 o
       285    3  -2  -2   2   0  27494.90  24836.10   5780.78 o
       285    2   2  -2  -2   0  27494.90  24836.10   5780.78 o
       285    1  -2   2   2   0  27494.90  24836.10   5780.78 o
       286    3  -1  -2   2   0     53.48     70.98     14.94 o
       286    2   2  -1  -2   0     53.48     70.98     14.94 o
       286    1  -1   2   2   0     53.48     70.98     14.94 o
       287    3   0  -2   2   0  41963.50  38631.60   8979.28 o
       287    2   2   0  -2   0  41963.50  38631.60   8979.28 o
       287    1   0   2   2   0  41963.50  38631.60   8979.28 o
       288    3   1  -2   2   0     52.78     41.09     14.94 o
       288    2   2   1  -2   0     52.78     41.09     14.94 o
       288    1   1   2   2   0     52.78     41.09     14.94 o
       289    3   1  -2   2   1     93.45    201.73     37.36 o
       289    2   2   1  -2  -1     93.45    201.73     37.36 o
       289    1   1   2   2   1     93.45    201.73     37.36 o
       290    1   1   2   2   2      2.05     37.36     14.94 o
       291    3   2  -2   2   0  27480.90  24498.10   5780.78 o
       291    2   2   2  -2   0  27480.90  24498.10   5780.78 o
       291    1   2   2   2   0  27480.90  24498.10   5780.78 o
       292    3   2  -2   2   1     34.18     56.04     14.94 o
       292    2   2   2  -2  -1     34.18     56.04     14.94 o
       292    1   2   2   2   1     34.18     56.04     14.94 o
       293    3   3  -2   2  -1    616.96    317.65    104.64 o
       293    2   2   3  -2   1    616.96    317.65    104.64 o
       293    1   3   2   2  -1    616.96    317.65    104.64 o
       294    3   4  -2   2   0  88767.80 100137.00  23468.60 o
       294    2   2   4  -2   0  88767.80 100137.00  23468.60 o
       294    1   4   2   2   0  88767.80 100137.00  23468.60 o
       295    3   5  -2   2   1     41.74    183.05     44.83 o
       295    2   2   5  -2  -1     41.74    183.05     44.83 o
       295    1   5   2   2   1     41.74    183.05     44.83 o
       296    3   6  -2   2   0  13136.40  14768.60   4852.75 o
       296    2   2   6  -2   0  13136.40  14768.60   4852.75 o
       296    1   6   2   2   0  13136.40  14768.60   4852.75 o
       297    3  -8  -4   2   0   4850.62   4319.05   1422.22 o
       297    2   4  -8  -2   0   4850.62   4319.05   1422.22 o
       297    1  -8   4   2   0   4850.62   4319.05   1422.22 o
       298    3  -6  -4   2   0    107.36    235.37     82.19 o
       298    2   4  -6  -2   0    107.36    235.37     82.19 o
       298    1  -6   4   2   0    107.36    235.37     82.19 o
       299    3  -5  -4   2   0      6.45     33.62     14.94 o
       299    2   4  -5  -2   0      6.45     33.62     14.94 o
       299    1  -5   4   2   0      6.45     33.62     14.94 o
       300    3  -4  -4   2   0 147269.00 159926.00  37121.80 o
       300    2   4  -4  -2   0 147269.00 159926.00  37121.80 o
       300    1  -4   4   2   0 147269.00 159926.00  37121.80 o
       301    3  -2  -4   2   0  85394.30  80827.40  18698.10 o
       301    2   4  -2  -2   0  85394.30  80827.40  18698.10 o
       301    1  -2   4   2   0  85394.30  80827.40  18698.10 o
       302    3   0  -4   2   0   2117.99   2242.94    527.09 o
       302    2   4   0  -2   0   2117.99   2242.94    527.09 o
       302    1   0   4   2   0   2117.99   2242.94    527.09 o
       303    3   0  -4   2   1     99.89     44.83     14.94 o
       303    2   4   0  -2  -1     99.89     44.83     14.94 o
       303    1   0   4   2   1     99.89     44.83     14.94 o
       304    3   1  -4   2  -1    389.17    212.94     70.98 o
       304    2   4   1  -2   1    389.17    212.94     70.98 o
       304    1   1   4   2  -1    389.17    212.94     70.98 o
       305    3   1  -4   2   1    175.90     44.83     11.21 o
       305    2   4   1  -2  -1    175.90     44.83     11.21 o
       305    1   1   4   2   1    175.90     44.83     11.21 o
       306    3   2  -4   2   0  85360.90  77411.80  26442.80 o
       306    2   4   2  -2   0  85360.90  77411.80  26442.80 o
       306    1   2   4   2   0  85360.90  77411.80  26442.80 o
       307    3   3  -4   2  -1     58.43     11.21      3.74 o
       307    2   4   3  -2   1     58.43     11.21      3.74 o
       307    1   3   4   2  -1     58.43     11.21      3.74 o
       308    3   4  -4   2   1     53.18    138.23     26.15 o
       308    2   4   4  -2  -1     53.18    138.23     26.15 o
       308    1   4   4   2   1     53.18    138.23     26.15 o
       309    3   5  -4   2  -1    413.53     18.68      7.47 o
       309    2   4   5  -2   1    413.53     18.68      7.47 o
       309    1   5   4   2  -1    413.53     18.68      7.47 o
       310    3   5  -4   2   1    379.21    672.45    123.28 o
       310    2   4   5  -2  -1    379.21    672.45    123.28 o
       310    1   5   4   2   1    379.21    672.45    123.28 o
       311    1   5   4   2   2      0.64     59.77     22.41 o
       312    1   9   4   2  -2    105.78     11.21      3.74 o
       313    3   9  -5   2  -1    124.08     78.46     29.89 o
       313    2   5   9  -2   1    124.08     78.46     29.89 o
       313    1   9   5   2  -1    124.08     78.46     29.89 o
       314    3 -12  -6   2   0   7733.75   9417.50   3099.24 o
       314    2   6 -12  -2   0   7733.75   9417.50   3099.24 o
       314    1 -12   6   2   0   7733.75   9417.50   3099.24 o
       315    3 -10  -6   2   0    624.21    220.43     74.72 o
       315    2   6 -10  -2   0    624.21    220.43     74.72 o
       315    1 -10   6   2   0    624.21    220.43     74.72 o
       316    3  -8  -6   2   0  27481.60  28537.70   9375.64 o
       316    2   6  -8  -2   0  27481.60  28537.70   9375.64 o
       316    1  -8   6   2   0  27481.60  28537.70   9375.64 o
       317    3  -6  -6   2   0  75658.10  67121.50  15965.10 o
       317    2   6  -6  -2   0  75658.10  67121.50  15965.10 o
       317    1  -6   6   2   0  75658.10  67121.50  15965.10 o
       318    3  -4  -6   2   0     88.86     89.66     22.41 o
       318    2   6  -4  -2   0     88.86     89.66     22.41 o
       318    1  -4   6   2   0     88.86     89.66     22.41 o
       319    3  -2  -6   2   0  12385.20  13085.60   4300.53 o
       319    2   6  -2  -2   0  12385.20  13085.60   4300.53 o
       319    1  -2   6   2   0  12385.20  13085.60   4300.53 o
       320    3  -1  -6   2   0     33.96     33.62     11.21 o
       320    2   6  -1  -2   0     33.96     33.62     11.21 o
       320    1  -1   6   2   0     33.96     33.62     11.21 o
       321    3   0  -6   2   1     58.47    119.55     33.62 o
       321    2   6   0  -2  -1     58.47    119.55     33.62 o
       321    1   0   6   2   1     58.47    119.55     33.62 o
       322    1   0   6   2   2     91.30     56.04     26.15 o
       323    3   1  -6   2   0     30.14     33.62     11.21 o
       323    2   6   1  -2   0     30.14     33.62     11.21 o
       323    1   1   6   2   0     30.14     33.62     11.21 o
       324    3   1  -6   2   1    188.49    212.93     37.36 o
       324    2   6   1  -2  -1    188.49    212.93     37.36 o
       324    1   1   6   2   1    188.49    212.93     37.36 o
       325    3   4  -6   2   1    114.85     33.62     11.21 o
       325    2   6   4  -2  -1    114.85     33.62     11.21 o
       325    1   4   6   2   1    114.85     33.62     11.21 o
       326    3   5  -6   2  -1    128.61    313.79     78.45 o
       326    2   6   5  -2   1    128.61    313.79     78.45 o
       326    1   5   6   2  -1    128.61    313.79     78.45 o
       327    3   7  -6   2   1     26.41     82.19     37.36 o
       327    2   6   7  -2  -1     26.41     82.19     37.36 o
       327    1   7   6   2   1     26.41     82.19     37.36 o
       328    3   8  -6   2   1     26.10     63.51     29.89 o
       328    2   6   8  -2  -1     26.10     63.51     29.89 o
       328    1   8   6   2   1     26.10     63.51     29.89 o
       329    3   9  -6   2   1    363.16    164.37     63.51 o
       329    2   6   9  -2  -1    363.16    164.37     63.51 o
       329    1   9   6   2   1    363.16    164.37     63.51 o
       330    3 -10  -8   2   0   4842.51   4093.40   1349.51 o
       330    2   8 -10  -2   0   4842.51   4093.40   1349.51 o
       330    1 -10   8   2   0   4842.51   4093.40   1349.51 o
       331    3  -8  -8   2   0   8022.23   7161.85   2357.35 o
       331    2   8  -8  -2   0   8022.23   7161.85   2357.35 o
       331    1  -8   8   2   0   8022.23   7161.85   2357.35 o
       332    3  -6  -8   2   0  24483.70  21780.20   7155.92 o
       332    2   8  -6  -2   0  24483.70  21780.20   7155.92 o
       332    1  -6   8   2   0  24483.70  21780.20   7155.92 o
       333    3  -4  -8   2   0   4636.17   4040.74   1331.95 o
       333    2   8  -4  -2   0   4636.17   4040.74   1331.95 o
       333    1  -4   8   2   0   4636.17   4040.74   1331.95 o
       334    3  -2  -8   2   0    208.64     29.89     11.21 o
       334    2   8  -2  -2   0    208.64     29.89     11.21 o
       334    1  -2   8   2   0    208.64     29.89     11.21 o
       335    3   1  -8   2   1    166.22     74.71     18.68 o
       335    2   8   1  -2  -1    166.22     74.71     18.68 o
       335    1   1   8   2   1    166.22     74.71     18.68 o
       336    3   2  -8   2   1    132.49     33.62     11.21 o
       336    2   8   2  -2  -1    132.49     33.62     11.21 o
       336    1   2   8   2   1    132.49     33.62     11.21 o
       337    3   5  -8   2   1    104.87     56.03     22.41 o
       337    2   8   5  -2  -1    104.87     56.03     22.41 o
       337    1   5   8   2   1    104.87     56.03     22.41 o
       338    3   7  -8   2  -1     20.97     37.36     14.94 o
       338    2   8   7  -2   1     20.97     37.36     14.94 o
       338    1   7   8   2  -1     20.97     37.36     14.94 o
       339    3   7  -8   2   1    245.04     63.51     22.41 o
       339    2   8   7  -2  -1    245.04     63.51     22.41 o
       339    1   7   8   2   1    245.04     63.51     22.41 o
       340    3 -10 -10   2   0  22180.90  19731.30   6484.47 o
       340    2  10 -10  -2   0  22180.90  19731.30   6484.47 o
       340    1 -10  10   2   0  22180.90  19731.30   6484.47 o
       341    3  -8 -10   2   0   4405.55   4452.85   1046.85 o
       341    2  10  -8  -2   0   4405.55   4452.85   1046.85 o
       341    1  -8  10   2   0   4405.55   4452.85   1046.85 o
       342    3  -6 -10   2   0    858.09    157.00     41.12 o
       342    2  10  -6  -2   0    858.09    157.00     41.12 o
       342    1  -6  10   2   0    858.09    157.00     41.12 o
       343    3   1 -10   2   1    176.89     56.04     18.68 o
       343    2  10   1  -2  -1    176.89     56.04     18.68 o
       343    1   1  10   2   1    176.89     56.04     18.68 o
       344    3   2 -10   2   1     52.73     67.24     22.41 o
       344    2  10   2  -2  -1     52.73     67.24     22.41 o
       344    1   2  10   2   1     52.73     67.24     22.41 o
       345    3   5 -10   2   1     89.55     93.39     26.15 o
       345    2  10   5  -2  -1     89.55     93.39     26.15 o
       345    1   5  10   2   1     89.55     93.39     26.15 o
       346    3  -4 -12   2   0   1741.77   1753.10    579.38 o
       346    2  12  -4  -2   0   1741.77   1753.10    579.38 o
       346    1  -4  12   2   0   1741.77   1753.10    579.38 o
       347    3   7  11   3   0  13323.00  16971.10   5577.06 o
       347    2 -11   7  -3   0  13323.00  16971.10   5577.06 o
       347    1   7 -11   3   0  13323.00  16971.10   5577.06 o
       348    3   5   7   3   0  22132.50  22775.60   7484.11 o
       348    2  -7   5  -3   0  22132.50  22775.60   7484.11 o
       348    1   5  -7   3   0  22132.50  22775.60   7484.11 o
       349    3   3   5   3   0  26182.00  21229.30   6978.24 o
       349    2  -5   3  -3   0  26182.00  21229.30   6978.24 o
       349    1   3  -5   3   0  26182.00  21229.30   6978.24 o
       350    3   4   5   3   1      1.66     67.24     29.89 o
       350    2  -5   4  -3  -1      1.66     67.24     29.89 o
       350    1   4  -5   3   1      1.66     67.24     29.89 o
       351    3   6   5   3   0     49.57     82.18     26.15 o
       351    2  -5   6  -3   0     49.57     82.18     26.15 o
       351    1   6  -5   3   0     49.57     82.18     26.15 o
       352    3   7   5   3   0  18125.40  16111.30   5292.70 o
       352    2  -5   7  -3   0  18125.40  16111.30   5292.70 o
       352    1   7  -5   3   0  18125.40  16111.30   5292.70 o
       353    3   9   5   3   0   2993.09   3276.29   1080.88 o
       353    2  -5   9  -3   0   2993.09   3276.29   1080.88 o
       353    1   9  -5   3   0   2993.09   3276.29   1080.88 o
       354    3  11   5   3   0   4223.67   5309.60   1746.19 o
       354    2  -5  11  -3   0   4223.67   5309.60   1746.19 o
       354    1  11  -5   3   0   4223.67   5309.60   1746.19 o
       355    3   4   4   3   0    241.11    220.48     85.95 o
       355    2  -4   4  -3   0    241.11    220.48     85.95 o
       355    1   4  -4   3   0    241.11    220.48     85.95 o
       356    3   1   3   3   0 117003.00 110980.00  36456.90 o
       356    2  -3   1  -3   0 117003.00 110980.00  36456.90 o
       356    1   1  -3   3   0 117003.00 110980.00  36456.90 o
       357    3   2   3   3   0     19.85     56.03     22.41 o
       357    2  -3   2  -3   0     19.85     56.03     22.41 o
       357    1   2  -3   3   0     19.85     56.03     22.41 o
       358    3   2   3   3   1     15.06    197.99     56.03 o
       358    2  -3   2  -3  -1     15.06    197.99     56.03 o
       358    1   2  -3   3   1     15.06    197.99     56.03 o
       359    3   3   3   3   1      6.93     78.45     33.62 o
       359    2  -3   3  -3  -1      6.93     78.45     33.62 o
       359    1   3  -3   3   1      6.93     78.45     33.62 o
       360    3   5   3   3   0  29029.70  28280.60   6531.82 o
       360    2  -3   5  -3   0  29029.70  28280.60   6531.82 o
       360    1   5  -3   3   0  29029.70  28280.60   6531.82 o
       361    3   6   3   3  -1    397.90    291.39     67.24 o
       361    2  -3   6  -3   1    397.90    291.39     67.24 o
       361    1   6  -3   3  -1    397.90    291.39     67.24 o
       362    3   8   3   3  -1     37.58     37.36     14.94 o
       362    2  -3   8  -3   1     37.58     37.36     14.94 o
       362    1   8  -3   3  -1     37.58     37.36     14.94 o
       363    3   8   3   3   1    123.63    366.10     89.66 o
       363    2  -3   8  -3  -1    123.63    366.10     89.66 o
       363    1   8  -3   3   1    123.63    366.10     89.66 o
       364    3   9   3   3   0   2626.57   2729.26    901.03 o
       364    2  -3   9  -3   0   2626.57   2729.26    901.03 o
       364    1   9  -3   3   0   2626.57   2729.26    901.03 o
       365    3  11   3   3   0    965.49    493.16    164.39 o
       365    2  -3  11  -3   0    965.49    493.16    164.39 o
       365    1  11  -3   3   0    965.49    493.16    164.39 o
       366    3  12   3   3  -1     35.00    108.34     41.09 o
       366    2  -3  12  -3   1     35.00    108.34     41.09 o
       366    1  12  -3   3  -1     35.00    108.34     41.09 o
       367    3   2   1   3  -1     35.62    149.43     37.36 o
       367    2  -1   2  -3   1     35.62    149.43     37.36 o
       367    1   2  -1   3  -1     35.62    149.43     37.36 o
       368    3   2   1   3   1      6.03     70.98     22.41 o
       368    2  -1   2  -3  -1      6.03     70.98     22.41 o
       368    1   2  -1   3   1      6.03     70.98     22.41 o
       369    3   3   1   3   0 119350.00 126919.00  29381.40 o
       369    2  -1   3  -3   0 119350.00 126919.00  29381.40 o
       369    1   3  -1   3   0 119350.00 126919.00  29381.40 o
       370    3   4   1   3  -1     14.16     18.68      7.47 o
       370    2  -1   4  -3   1     14.16     18.68      7.47 o
       370    1   4  -1   3  -1     14.16     18.68      7.47 o
       371    3   4   1   3   1     33.92    160.63     48.56 o
       371    2  -1   4  -3  -1     33.92    160.63     48.56 o
       371    1   4  -1   3   1     33.92    160.63     48.56 o
       372    3   5   1   3   0  15889.70  14367.30   3354.01 o
       372    2  -1   5  -3   0  15889.70  14367.30   3354.01 o
       372    1   5  -1   3   0  15889.70  14367.30   3354.01 o
       373    3   6   1   3   1     37.54    123.28     37.36 o
       373    2  -1   6  -3  -1     37.54    123.28     37.36 o
       373    1   6  -1   3   1     37.54    123.28     37.36 o
       374    3   7   1   3   0   4016.59   4770.77   1571.55 o
       374    2  -1   7  -3   0   4016.59   4770.77   1571.55 o
       374    1   7  -1   3   0   4016.59   4770.77   1571.55 o
       375    3   8   1   3  -1     26.43     52.30     22.41 o
       375    2  -1   8  -3   1     26.43     52.30     22.41 o
       375    1   8  -1   3  -1     26.43     52.30     22.41 o
       376    3   8   1   3   1     66.69     70.98     22.41 o
       376    2  -1   8  -3  -1     66.69     70.98     22.41 o
       376    1   8  -1   3   1     66.69     70.98     22.41 o
       377    3   9   1   3   0  24564.60  23645.60   7770.19 o
       377    2  -1   9  -3   0  24564.60  23645.60   7770.19 o
       377    1   9  -1   3   0  24564.60  23645.60   7770.19 o
       378    3  10   1   3   1     55.93     56.04     18.68 o
       378    2  -1  10  -3  -1     55.93     56.04     18.68 o
       378    1  10  -1   3   1     55.93     56.04     18.68 o
       379    3  -3  -1   3   0 119794.00 116668.00  28323.90 o
       379    2   1  -3  -3   0 119794.00 116668.00  28323.90 o
       379    1  -3   1   3   0 119794.00 116668.00  28323.90 o
       380    3   2  -1   3  -1     11.39    283.92     44.83 o
       380    2   1   2  -3   1     11.39    283.92     44.83 o
       380    1   2   1   3  -1     11.39    283.92     44.83 o
       381    3   2  -1   3   1     10.90     82.18     18.68 o
       381    2   1   2  -3  -1     10.90     82.18     18.68 o
       381    1   2   1   3   1     10.90     82.18     18.68 o
       382    3   3  -1   3  -1     24.36     11.21      3.74 o
       382    2   1   3  -3   1     24.36     11.21      3.74 o
       382    1   3   1   3  -1     24.36     11.21      3.74 o
       383    3   3  -1   3   0 119722.00 122985.00  28323.90 o
       383    2   1   3  -3   0 119722.00 122985.00  28323.90 o
       383    1   3   1   3   0 119722.00 122985.00  28323.90 o
       384    3   3  -1   3   1     13.65     33.62     14.94 o
       384    2   1   3  -3  -1     13.65     33.62     14.94 o
       384    1   3   1   3   1     13.65     33.62     14.94 o
       385    3   4  -1   3   1     19.08    138.22     33.62 o
       385    2   1   4  -3  -1     19.08    138.22     33.62 o
       385    1   4   1   3   1     19.08    138.22     33.62 o
       386    3   5  -1   3   0  16597.50  17913.00   4141.85 o
       386    2   1   5  -3   0  16597.50  17913.00   4141.85 o
       386    1   5   1   3   0  16597.50  17913.00   4141.85 o
       387    3   6  -1   3   1     60.32     33.62     14.94 o
       387    2   1   6  -3  -1     60.32     33.62     14.94 o
       387    1   6   1   3   1     60.32     33.62     14.94 o
       388    3   7  -1   3   0   4702.19   3994.79    920.15 o
       388    2   1   7  -3   0   4702.19   3994.79    920.15 o
       388    1   7   1   3   0   4702.19   3994.79    920.15 o
       389    3   8  -1   3   1     45.84     44.83     18.68 o
       389    2   1   8  -3  -1     45.84     44.83     18.68 o
       389    1   8   1   3   1     45.84     44.83     18.68 o
       390    3   9  -1   3   0  25940.80  29477.30   9687.81 o
       390    2   1   9  -3   0  25940.80  29477.30   9687.81 o
       390    1   9   1   3   0  25940.80  29477.30   9687.81 o
       391    3  10  -1   3   1     68.46    138.22     56.03 o
       391    2   1  10  -3  -1     68.46    138.22     56.03 o
       391    1  10   1   3   1     68.46    138.22     56.03 o
       392    3   4  -2   3   0     36.68     26.15     11.21 o
       392    2   2   4  -3   0     36.68     26.15     11.21 o
       392    1   4   2   3   0     36.68     26.15     11.21 o
       393    3  -7  -3   3   0  98043.60  96362.80  33295.10 o
       393    2   3  -7  -3   0  98043.60  96362.80  33295.10 o
       393    1  -7   3   3   0  98043.60  96362.80  33295.10 o
       394    3  -5  -3   3   0  30137.30  33873.60   7335.76 o
       394    2   3  -5  -3   0  30137.30  33873.60   7335.76 o
       394    1  -5   3   3   0  30137.30  33873.60   7335.76 o
       395    3  -1  -3   3   0 120248.00 119249.00  27813.50 o
       395    2   3  -1  -3   0 120248.00 119249.00  27813.50 o
       395    1  -1   3   3   0 120248.00 119249.00  27813.50 o
       396    3   1  -3   3   0 120240.00 120215.00  27813.50 o
       396    2   3   1  -3   0 120240.00 120215.00  27813.50 o
       396    1   1   3   3   0 120240.00 120215.00  27813.50 o
       397    3   1  -3   3   1      6.38     33.62     11.21 o
       397    2   3   1  -3  -1      6.38     33.62     11.21 o
       397    1   1   3   3   1      6.38     33.62     11.21 o
       398    3   2  -3   3  -1     33.88     59.77     11.21 o
       398    2   3   2  -3   1     33.88     59.77     11.21 o
       398    1   2   3   3  -1     33.88     59.77     11.21 o
       399    3   2  -3   3   1     19.87    220.40     41.09 o
       399    2   3   2  -3  -1     19.87    220.40     41.09 o
       399    1   2   3   3   1     19.87    220.40     41.09 o
       400    3   4  -3   3  -1     86.49    119.54     22.41 o
       400    2   3   4  -3   1     86.49    119.54     22.41 o
       400    1   4   3   3  -1     86.49    119.54     22.41 o
       401    3   5  -3   3   0  30088.90  30913.70   7331.99 o
       401    2   3   5  -3   0  30088.90  30913.70   7331.99 o
       401    1   5   3   3   0  30088.90  30913.70   7331.99 o
       402    3   6  -3   3  -1    169.12    601.56    201.77 o
       402    2   3   6  -3   1    169.12    601.56    201.77 o
       402    1   6   3   3  -1    169.12    601.56    201.77 o
       403    3   7  -3   3   0  97864.70 104630.00  33291.30 o
       403    2   3   7  -3   0  97864.70 104630.00  33291.30 o
       403    1   7   3   3   0  97864.70 104630.00  33291.30 o
       404    3   7  -3   3   1     57.39     33.62     14.94 o
       404    2   3   7  -3  -1     57.39     33.62     14.94 o
       404    1   7   3   3   1     57.39     33.62     14.94 o
       405    3   8  -3   3   1    104.66    403.46     97.13 o
       405    2   3   8  -3  -1    104.66    403.46     97.13 o
       405    1   8   3   3   1    104.66    403.46     97.13 o
       406    3   6  -4   3   1    230.06     41.09     18.68 o
       406    2   4   6  -3  -1    230.06     41.09     18.68 o
       406    1   6   4   3   1    230.06     41.09     18.68 o
       407    3  -9  -5   3   0   4098.33   3921.50   1293.46 o
       407    2   5  -9  -3   0   4098.33   3921.50   1293.46 o
       407    1  -9   5   3   0   4098.33   3921.50   1293.46 o
       408    3  -7  -5   3   0  21875.90  21208.10   6969.25 o
       408    2   5  -7  -3   0  21875.90  21208.10   6969.25 o
       408    1  -7   5   3   0  21875.90  21208.10   6969.25 o
       409    3  -3  -5   3   0  28536.10  28241.00   6614.32 o
       409    2   5  -3  -3   0  28536.10  28241.00   6614.32 o
       409    1  -3   5   3   0  28536.10  28241.00   6614.32 o
       410    3  -1  -5   3   0  15175.00  14720.30   3518.61 o
       410    2   5  -1  -3   0  15175.00  14720.30   3518.61 o
       410    1  -1   5   3   0  15175.00  14720.30   3518.61 o
       411    3   1  -5   3   0  15160.30  15565.20   3518.61 o
       411    2   5   1  -3   0  15160.30  15565.20   3518.61 o
       411    1   1   5   3   0  15160.30  15565.20   3518.61 o
       412    3   2  -5   3  -1      6.25    153.16     33.62 o
       412    2   5   2  -3   1      6.25    153.16     33.62 o
       412    1   2   5   3  -1      6.25    153.16     33.62 o
       413    3   2  -5   3   1      0.21    145.69     29.88 o
       413    2   5   2  -3  -1      0.21    145.69     29.88 o
       413    1   2   5   3   1      0.21    145.69     29.88 o
       414    3   3  -5   3   0  28514.00  28587.90   6614.32 o
       414    2   5   3  -3   0  28514.00  28587.90   6614.32 o
       414    1   3   5   3   0  28514.00  28587.90   6614.32 o
       415    3   4  -5   3   1      2.21     67.24     18.68 o
       415    2   5   4  -3  -1      2.21     67.24     18.68 o
       415    1   4   5   3   1      2.21     67.24     18.68 o
       416    3   6  -5   3  -1     27.87     67.25     22.42 o
       416    2   5   6  -3   1     27.87     67.25     22.42 o
       416    1   6   5   3  -1     27.87     67.25     22.42 o
       417    3   8  -5   3   1      2.85    104.60     33.62 o
       417    2   5   8  -3  -1      2.85    104.60     33.62 o
       417    1   8   5   3   1      2.85    104.60     33.62 o
       418    3   0  -6   3   1    100.20     41.09     18.68 o
       418    2   6   0  -3  -1    100.20     41.09     18.68 o
       418    1   0   6   3   1    100.20     41.09     18.68 o
       419    3  -9  -7   3   0  23435.40  24635.20   8095.22 o
       419    2   7  -9  -3   0  23435.40  24635.20   8095.22 o
       419    1  -9   7   3   0  23435.40  24635.20   8095.22 o
       420    3  -5  -7   3   0  20890.80  18723.90   4427.08 o
       420    2   7  -5  -3   0  20890.80  18723.90   4427.08 o
       420    1  -5   7   3   0  20890.80  18723.90   4427.08 o
       421    3  -3  -7   3   0  90636.00  85008.90  27926.20 o
       421    2   7  -3  -3   0  90636.00  85008.90  27926.20 o
       421    1  -3   7   3   0  90636.00  85008.90  27926.20 o
       422    3  -1  -7   3   0   4522.56   4679.35   1531.08 o
       422    2   7  -1  -3   0   4522.56   4679.35   1531.08 o
       422    1  -1   7   3   0   4522.56   4679.35   1531.08 o
       423    3   1  -7   3   0   4508.31   4611.97   1531.08 o
       423    2   7   1  -3   0   4508.31   4611.97   1531.08 o
       423    1   1   7   3   0   4508.31   4611.97   1531.08 o
       424    3   2  -7   3  -1     16.95    201.72     48.56 o
       424    2   7   2  -3   1     16.95    201.72     48.56 o
       424    1   2   7   3  -1     16.95    201.72     48.56 o
       425    3   2  -7   3   1      9.14     67.24     18.68 o
       425    2   7   2  -3  -1      9.14     67.24     18.68 o
       425    1   2   7   3   1      9.14     67.24     18.68 o
       426    3   4  -7   3   1     36.59     48.56     14.94 o
       426    2   7   4  -3  -1     36.59     48.56     14.94 o
       426    1   4   7   3   1     36.59     48.56     14.94 o
       427    3   8  -7   3  -1    130.74     97.14     37.36 o
       427    2   7   8  -3   1    130.74     97.14     37.36 o
       427    1   8   7   3  -1    130.74     97.14     37.36 o
       428    3  10  -7   3  -1    136.52    149.43     52.30 o
       428    2   7  10  -3   1    136.52    149.43     52.30 o
       428    1  10   7   3  -1    136.52    149.43     52.30 o
       429    3  -7  -9   3   0  23111.40  20491.50   4824.63 o
       429    2   9  -7  -3   0  23111.40  20491.50   4824.63 o
       429    1  -7   9   3   0  23111.40  20491.50   4824.63 o
       430    3  -5  -9   3   0   3401.99   3444.45   1136.93 o
       430    2   9  -5  -3   0   3401.99   3444.45   1136.93 o
       430    1  -5   9   3   0   3401.99   3444.45   1136.93 o
       431    3  -3  -9   3   0   1945.13   2425.13    803.39 o
       431    2   9  -3  -3   0   1945.13   2425.13    803.39 o
       431    1  -3   9   3   0   1945.13   2425.13    803.39 o
       432    3  -1  -9   3   0  21963.50  22819.90   7498.92 o
       432    2   9  -1  -3   0  21963.50  22819.90   7498.92 o
       432    1  -1   9   3   0  21963.50  22819.90   7498.92 o
       433    3   2  -9   3   1      1.42     52.30     11.21 o
       433    2   9   2  -3  -1      1.42     52.30     11.21 o
       433    1   2   9   3   1      1.42     52.30     11.21 o
       434    3   6  -9   3  -1     54.99    138.22     33.62 o
       434    2   9   6  -3   1     54.99    138.22     33.62 o
       434    1   6   9   3  -1     54.99    138.22     33.62 o
       435    3  -7 -11   3   0  14510.90  15919.10   5233.94 o
       435    2  11  -7  -3   0  14510.90  15919.10   5233.94 o
       435    1  -7  11   3   0  14510.90  15919.10   5233.94 o
       436    3  -5 -11   3   0   3165.86   3655.75   1203.63 o
       436    2  11  -5  -3   0   3165.86   3655.75   1203.63 o
       436    1  -5  11   3   0   3165.86   3655.75   1203.63 o
       437    3  -3 -11   3   0    491.89    160.63     44.83 o
       437    2  11  -3  -3   0    491.89    160.63     44.83 o
       437    1  -3  11   3   0    491.89    160.63     44.83 o
       438    3   6 -11   3  -1     31.94     44.83     18.68 o
       438    2  11   6  -3   1     31.94     44.83     18.68 o
       438    1   6  11   3  -1     31.94     44.83     18.68 o
       439    3   6   8   4   0   8208.72   7736.95   2545.30 o
       439    2  -8   6  -4   0   8208.72   7736.95   2545.30 o
       439    1   6  -8   4   0   8208.72   7736.95   2545.30 o
       440    3   7   8   4  -1    137.00     59.77     22.42 o
       440    2  -8   7  -4   1    137.00     59.77     22.42 o
       440    1   7  -8   4  -1    137.00     59.77     22.42 o
       441    3   9   8   4  -1     41.25     18.68      7.47 o
       441    2  -8   9  -4   1     41.25     18.68      7.47 o
       441    1   9  -8   4  -1     41.25     18.68      7.47 o
       442    3   4   6   4   0    215.31    411.04    142.00 o
       442    2  -6   4  -4   0    215.31    411.04    142.00 o
       442    1   4  -6   4   0    215.31    411.04    142.00 o
       443    3   5   6   4  -1    368.06    127.03     44.83 o
       443    2  -6   5  -4   1    368.06    127.03     44.83 o
       443    1   5  -6   4  -1    368.06    127.03     44.83 o
       444    3   6   6   4   0  36858.50  36250.40  11909.60 o
       444    2  -6   6  -4   0  36858.50  36250.40  11909.60 o
       444    1   6  -6   4   0  36858.50  36250.40  11909.60 o
       445    3   8   6   4   0   9877.82   8749.14   2878.94 o
       445    2  -6   8  -4   0   9877.82   8749.14   2878.94 o
       445    1   8  -6   4   0   9877.82   8749.14   2878.94 o
       446    3  10   6   4  -1     67.28    545.41    197.99 o
       446    2  -6  10  -4   1     67.28    545.41    197.99 o
       446    1  10  -6   4  -1     67.28    545.41    197.99 o
       447    3   2   4   4  -1    140.51    130.76     48.57 o
       447    2  -4   2  -4   1    140.51    130.76     48.57 o
       447    1   2  -4   4  -1    140.51    130.76     48.57 o
       448    3   2   4   4   0  41760.70  43947.60  14440.70 o
       448    2  -4   2  -4   0  41760.70  43947.60  14440.70 o
       448    1   2  -4   4   0  41760.70  43947.60  14440.70 o
       449    3   4   4   4   0  47834.80  46246.00  15195.50 o
       449    2  -4   4  -4   0  47834.80  46246.00  15195.50 o
       449    1   4  -4   4   0  47834.80  46246.00  15195.50 o
       450    1   5  -4   4  -2    109.88     11.21      3.74 o
       451    3   5   4   4   1    237.03    377.33    115.82 o
       451    2  -4   5  -4  -1    237.03    377.33    115.82 o
       451    1   5  -4   4   1    237.03    377.33    115.82 o
       452    3   6   4   4  -1    132.63     67.24     18.68 o
       452    2  -4   6  -4   1    132.63     67.24     18.68 o
       452    1   6  -4   4  -1    132.63     67.24     18.68 o
       453    3   6   4   4   0   1111.18    534.35    127.05 o
       453    2  -4   6  -4   0   1111.18    534.35    127.05 o
       453    1   6  -4   4   0   1111.18    534.35    127.05 o
       454    3   8   4   4   0   1266.68    418.46    100.88 o
       454    2  -4   8  -4   0   1266.68    418.46    100.88 o
       454    1   8  -4   4   0   1266.68    418.46    100.88 o
       455    3   9   4   4  -1    457.14    571.63    190.54 o
       455    2  -4   9  -4   1    457.14    571.63    190.54 o
       455    1   9  -4   4  -1    457.14    571.63    190.54 o
       456    3   9   4   4   0     62.75     33.62     14.94 o
       456    2  -4   9  -4   0     62.75     33.62     14.94 o
       456    1   9  -4   4   0     62.75     33.62     14.94 o
       457    3  12   4   4  -1     32.77     41.09     18.68 o
       457    2  -4  12  -4   1     32.77     41.09     18.68 o
       457    1  12  -4   4  -1     32.77     41.09     18.68 o
       458    3   2   3   4   0     49.12     59.77     26.15 o
       458    2  -3   2  -4   0     49.12     59.77     26.15 o
       458    1   2  -3   4   0     49.12     59.77     26.15 o
       459    3   0   2   4   0   7686.37   4836.05   1554.58 o
       459    2  -2   0  -4   0   7686.37   4836.05   1554.58 o
       459    1   0  -2   4   0   7686.37   4836.05   1554.58 o
       460    3   1   2   4   1    119.26    377.31    108.34 o
       460    2  -2   1  -4  -1    119.26    377.31    108.34 o
       460    1   1  -2   4   1    119.26    377.31    108.34 o
       461    3   2   2   4  -1     95.70     41.09     14.94 o
       461    2  -2   2  -4   1     95.70     41.09     14.94 o
       461    1   2  -2   4  -1     95.70     41.09     14.94 o
       462    3   2   2   4   0   5294.14   5047.71   1156.22 o
       462    2  -2   2  -4   0   5294.14   5047.71   1156.22 o
       462    1   2  -2   4   0   5294.14   5047.71   1156.22 o
       463    3   3   2   4  -1    547.80    283.98     71.00 o
       463    2  -2   3  -4   1    547.80    283.98     71.00 o
       463    1   3  -2   4  -1    547.80    283.98     71.00 o
       464    3   4   2   4  -1     95.33     63.51     18.68 o
       464    2  -2   4  -4   1     95.33     63.51     18.68 o
       464    1   4  -2   4  -1     95.33     63.51     18.68 o
       465    3   4   2   4   0  42507.90  41088.00   9764.99 o
       465    2  -2   4  -4   0  42507.90  41088.00   9764.99 o
       465    1   4  -2   4   0  42507.90  41088.00   9764.99 o
       466    1   5  -2   4  -2     39.89     29.89      7.47 o
       467    3   5   2   4  -1    287.40    239.11     52.31 o
       467    2  -2   5  -4   1    287.40    239.11     52.31 o
       467    1   5  -2   4  -1    287.40    239.11     52.31 o
       468    1   6  -2   4  -2     34.18    134.49     48.56 o
       469    3   6   2   4  -1     75.35     33.62     11.21 o
       469    2  -2   6  -4   1     75.35     33.62     11.21 o
       469    1   6  -2   4  -1     75.35     33.62     11.21 o
       470    3   6   2   4   0   8294.77   8811.45   1925.63 o
       470    2  -2   6  -4   0   8294.77   8811.45   1925.63 o
       470    1   6  -2   4   0   8294.77   8811.45   1925.63 o
       471    3   7   2   4   0     37.44     44.83     18.68 o
       471    2  -2   7  -4   0     37.44     44.83     18.68 o
       471    1   7  -2   4   0     37.44     44.83     18.68 o
       472    3   8   2   4  -1    136.93     41.09     11.21 o
       472    2  -2   8  -4   1    136.93     41.09     11.21 o
       472    1   8  -2   4  -1    136.93     41.09     11.21 o
       473    3   8   2   4   0    192.15     41.09     14.94 o
       473    2  -2   8  -4   0    192.15     41.09     14.94 o
       473    1   8  -2   4   0    192.15     41.09     14.94 o
       474    3  13   2   4  -1     49.41    130.75     48.56 o
       474    2  -2  13  -4   1     49.41    130.75     48.56 o
       474    1  13  -2   4  -1     49.41    130.75     48.56 o
       475    3  -1   1   4   0    171.57     82.19     37.36 o
       475    2  -1  -1  -4   0    171.57     82.19     37.36 o
       475    1  -1  -1   4   0    171.57     82.19     37.36 o
       476    3   5   1   4   1     59.66    108.34     33.62 o
       476    2  -1   5  -4  -1     59.66    108.34     33.62 o
       476    1   5  -1   4   1     59.66    108.34     33.62 o
       477    3  -2   0   4   0   9838.16   8939.59   2091.53 o
       477    2   0  -2  -4   0   9838.16   8939.59   2091.53 o
       477    1  -2   0   4   0   9838.16   8939.59   2091.53 o
       478    3   0   0   4  -1    158.29    425.90    104.61 o
       478    2   0   0  -4   1    158.29    425.90    104.61 o
       478    1   0   0   4  -1    158.29    425.90    104.61 o
       479    3   0   0   4   0 161526.00 169582.00  39009.40 o
       479    2   0   0  -4   0 161526.00 169582.00  39009.40 o
       479    1   0   0   4   0 161526.00 169582.00  39009.40 o
       480    1   1   0   4  -2      9.90     33.62      7.47 o
       481    3   1   0   4  -1    459.92    452.12     82.20 o
       481    1   1   0   4  -1    459.92    452.12     82.20 o
       482    3   2   0   4  -1     69.66     48.56     11.21 o
       482    2   0   2  -4   1     69.66     48.56     11.21 o
       482    1   2   0   4  -1     69.66     48.56     11.21 o
       483    3   2   0   4   0   9831.45   9018.30   2087.78 o
       483    2   0   2  -4   0   9831.45   9018.30   2087.78 o
       483    1   2   0   4   0   9831.45   9018.30   2087.78 o
       484    1   3   0   4  -2      5.26     29.89      7.47 o
       485    3   3   0   4   1    332.04    313.82     37.36 o
       485    1   3   0   4   1    332.04    313.82     37.36 o
       486    3   4   0   4  -1    216.35    190.54     48.57 o
       486    2   0   4  -4   1    216.35    190.54     48.57 o
       486    1   4   0   4  -1    216.35    190.54     48.57 o
       487    3   4   0   4   0   4076.12   3385.23    781.78 o
       487    2   0   4  -4   0   4076.12   3385.23    781.78 o
       487    1   4   0   4   0   4076.12   3385.23    781.78 o
       488    3   5   0   4  -1    121.92     52.30     14.94 o
       488    1   5   0   4  -1    121.92     52.30     14.94 o
       489    3   5   0   4   1     30.41    351.15     85.92 o
       489    1   5   0   4   1     30.41    351.15     85.92 o
       490    3   6   0   4   0  55951.60  56069.30  13007.10 o
       490    2   0   6  -4   0  55951.60  56069.30  13007.10 o
       490    1   6   0   4   0  55951.60  56069.30  13007.10 o
       491    3   7   0   4  -1    839.36    751.09    183.10 o
       491    1   7   0   4  -1    839.36    751.09    183.10 o
       492    3   8   0   4  -1    118.16     70.98     29.89 o
       492    2   0   8  -4   1    118.16     70.98     29.89 o
       492    1   8   0   4  -1    118.16     70.98     29.89 o
       493    3   8   0   4   0  38360.10  42825.50   9960.04 o
       493    2   0   8  -4   0  38360.10  42825.50   9960.04 o
       493    1   8   0   4   0  38360.10  42825.50   9960.04 o
       494    3  10   0   4   0    554.53    272.74     97.14 o
       494    2   0  10  -4   0    554.53    272.74     97.14 o
       494    1  10   0   4   0    554.53    272.74     97.14 o
       495    3  -4  -2   4   0  45595.60  45511.60  10636.00 o
       495    2   2  -4  -4   0  45595.60  45511.60  10636.00 o
       495    1  -4   2   4   0  45595.60  45511.60  10636.00 o
       496    3  -2  -2   4   0   5009.56   4625.56   1118.97 o
       496    2   2  -2  -4   0   5009.56   4625.56   1118.97 o
       496    1  -2   2   4   0   5009.56   4625.56   1118.97 o
       497    3   0  -2   4  -1    160.68    123.29     33.62 o
       497    2   2   0  -4   1    160.68    123.29     33.62 o
       497    1   0   2   4  -1    160.68    123.29     33.62 o
       498    3   0  -2   4   0   8011.87   7962.56   1872.66 o
       498    2   2   0  -4   0   8011.87   7962.56   1872.66 o
       498    1   0   2   4   0   8011.87   7962.56   1872.66 o
       499    1   1   2   4  -2     58.71     11.21      3.74 o
       500    3   1  -2   4   1    161.92    254.03     26.15 o
       500    2   2   1  -4  -1    161.92    254.03     26.15 o
       500    1   1   2   4   1    161.92    254.03     26.15 o
       501    3   2  -2   4  -1     93.58     41.09     11.21 o
       501    2   2   2  -4   1     93.58     41.09     11.21 o
       501    1   2   2   4  -1     93.58     41.09     11.21 o
       502    3   2  -2   4   0   5015.29   4771.51   1118.97 o
       502    2   2   2  -4   0   5015.29   4771.51   1118.97 o
       502    1   2   2   4   0   5015.29   4771.51   1118.97 o
       503    1   3   2   4  -2     29.73    123.28     22.41 o
       504    3   3  -2   4  -1    547.37    717.43    123.31 o
       504    2   2   3  -4   1    547.37    717.43    123.31 o
       504    1   3   2   4  -1    547.37    717.43    123.31 o
       505    3   4  -2   4  -1    123.39    212.94     44.83 o
       505    2   2   4  -4   1    123.39    212.94     44.83 o
       505    1   4   2   4  -1    123.39    212.94     44.83 o
       506    3   4  -2   4   0  45515.30  45659.20  10632.20 o
       506    2   2   4  -4   0  45515.30  45659.20  10632.20 o
       506    1   4   2   4   0  45515.30  45659.20  10632.20 o
       507    3   5  -2   4  -1    290.17    534.26    112.08 o
       507    2   2   5  -4   1    290.17    534.26    112.08 o
       507    1   5   2   4  -1    290.17    534.26    112.08 o
       508    3   6  -2   4  -1    100.34     56.04     18.68 o
       508    2   2   6  -4   1    100.34     56.04     18.68 o
       508    1   6   2   4  -1    100.34     56.04     18.68 o
       509    3   6  -2   4   0   9515.86  10147.10   2370.14 o
       509    2   2   6  -4   0   9515.86  10147.10   2370.14 o
       509    1   6   2   4   0   9515.86  10147.10   2370.14 o
       510    3   8  -2   4  -1    147.29    108.34     48.57 o
       510    2   2   8  -4   1    147.29    108.34     48.57 o
       510    1   8   2   4  -1    147.29    108.34     48.57 o
       511    3  10  -2   4   0  12631.90  15293.60   5031.69 o
       511    2   2  10  -4   0  12631.90  15293.60   5031.69 o
       511    1  10   2   4   0  12631.90  15293.60   5031.69 o
       512    3  -8  -4   4   0    780.35    526.91    250.38 o
       512    2   4  -8  -4   0    780.35    526.91    250.38 o
       512    1  -8   4   4   0    780.35    526.91    250.38 o
       513    3  -6  -4   4   0   1083.94    575.47    216.74 o
       513    2   4  -6  -4   0   1083.94    575.47    216.74 o
       513    1  -6   4   4   0   1083.94    575.47    216.74 o
       514    3  -4  -4   4   0  48371.40  54544.60  12819.50 o
       514    2   4  -4  -4   0  48371.40  54544.60  12819.50 o
       514    1  -4   4   4   0  48371.40  54544.60  12819.50 o
       515    3  -2  -4   4   0  45673.20  43560.40  10337.60 o
       515    2   4  -2  -4   0  45673.20  43560.40  10337.60 o
       515    1  -2   4   4   0  45673.20  43560.40  10337.60 o
       516    3   0  -4   4  -1    112.34     59.77     18.68 o
       516    2   4   0  -4   1    112.34     59.77     18.68 o
       516    1   0   4   4  -1    112.34     59.77     18.68 o
       517    3   0  -4   4   0   3221.53   2537.46    590.45 o
       517    2   4   0  -4   0   3221.53   2537.46    590.45 o
       517    1   0   4   4   0   3221.53   2537.46    590.45 o
       518    3   0  -4   4   1    384.13     74.72     22.42 o
       518    2   4   0  -4  -1    384.13     74.72     22.42 o
       518    1   0   4   4   1    384.13     74.72     22.42 o
       519    1   1   4   4  -2     58.76     41.09      7.47 o
       520    3   1  -4   4  -1    481.06    724.87    123.30 o
       520    2   4   1  -4   1    481.06    724.87    123.30 o
       520    1   1   4   4  -1    481.06    724.87    123.30 o
       521    3   2  -4   4  -1    173.18    257.77     44.83 o
       521    2   4   2  -4   1    173.18    257.77     44.83 o
       521    1   2   4   4  -1    173.18    257.77     44.83 o
       522    3   2  -4   4   0  45610.10  45535.60  10337.70 o
       522    2   4   2  -4   0  45610.10  45535.60  10337.70 o
       522    1   2   4   4   0  45610.10  45535.60  10337.70 o
       523    3   4  -4   4   0  48360.40  55677.60  18124.70 o
       523    2   4   4  -4   0  48360.40  55677.60  18124.70 o
       523    1   4   4   4   0  48360.40  55677.60  18124.70 o
       524    3   6  -4   4  -1    128.93     74.72     22.41 o
       524    2   4   6  -4   1    128.93     74.72     22.41 o
       524    1   6   4   4  -1    128.93     74.72     22.41 o
       525    3   6  -4   4   0   1069.73   1091.15    213.00 o
       525    2   4   6  -4   0   1069.73   1091.15    213.00 o
       525    1   6   4   4   0   1069.73   1091.15    213.00 o
       526    3   8  -4   4   0    779.11    919.29    250.38 o
       526    2   4   8  -4   0    779.11    919.29    250.38 o
       526    1   8   4   4   0    779.11    919.29    250.38 o
       527    3  -8  -6   4   0   9224.55  11653.40   3834.53 o
       527    2   6  -8  -4   0   9224.55  11653.40   3834.53 o
       527    1  -8   6   4   0   9224.55  11653.40   3834.53 o
       528    3  -6  -6   4   0  43317.90  49227.00  11298.30 o
       528    2   6  -6  -4   0  43317.90  49227.00  11298.30 o
       528    1  -6   6   4   0  43317.90  49227.00  11298.30 o
       529    3  -4  -6   4   0    910.63    291.38    108.33 o
       529    2   6  -4  -4   0    910.63    291.38    108.33 o
       529    1  -4   6   4   0    910.63    291.38    108.33 o
       530    3  -2  -6   4   0   9938.49   9295.17   2318.18 o
       530    2   6  -2  -4   0   9938.49   9295.17   2318.18 o
       530    1  -2   6   4   0   9938.49   9295.17   2318.18 o
       531    3   0  -6   4   0  52687.70  54813.30  12808.50 o
       531    2   6   0  -4   0  52687.70  54813.30  12808.50 o
       531    1   0   6   4   0  52687.70  54813.30  12808.50 o
       532    3   2  -6   4  -1    146.45     85.92     18.68 o
       532    2   6   2  -4   1    146.45     85.92     18.68 o
       532    1   2   6   4  -1    146.45     85.92     18.68 o
       533    3   2  -6   4   0   9913.21  10512.30   2318.18 o
       533    2   6   2  -4   0   9913.21  10512.30   2318.18 o
       533    1   2   6   4   0   9913.21  10512.30   2318.18 o
       534    1   3   6   4  -2      6.65     22.41      7.47 o
       535    3   3  -6   4  -1    177.61    100.87     18.68 o
       535    2   6   3  -4   1    177.61    100.87     18.68 o
       535    1   3   6   4  -1    177.61    100.87     18.68 o
       536    3   4  -6   4   0    911.48    556.61    112.07 o
       536    2   6   4  -4   0    911.48    556.61    112.07 o
       536    1   4   6   4   0    911.48    556.61    112.07 o
       537    1   5   6   4  -2      0.49     48.56     14.94 o
       538    3   5  -6   4  -1    448.02    691.18    168.12 o
       538    2   6   5  -4   1    448.02    691.18    168.12 o
       538    1   5   6   4  -1    448.02    691.18    168.12 o
       539    3   6  -6   4  -1    163.57     93.39     29.89 o
       539    2   6   6  -4   1    163.57     93.39     29.89 o
       539    1   6   6   4  -1    163.57     93.39     29.89 o
       540    3   6  -6   4   0  43186.30  48578.60  11294.50 o
       540    2   6   6  -4   0  43186.30  48578.60  11294.50 o
       540    1   6   6   4   0  43186.30  48578.60  11294.50 o
       541    3  -6  -8   4   0   8289.99   8631.24   2036.17 o
       541    2   8  -6  -4   0   8289.99   8631.24   2036.17 o
       541    1  -6   8   4   0   8289.99   8631.24   2036.17 o
       542    3  -4  -8   4   0    716.02    298.90     33.63 o
       542    2   8  -4  -4   0    716.02    298.90     33.63 o
       542    1  -4   8   4   0    716.02    298.90     33.63 o
       543    3   0  -8   4  -1    126.24     52.30     18.68 o
       543    2   8   0  -4   1    126.24     52.30     18.68 o
       543    1   0   8   4  -1    126.24     52.30     18.68 o
       544    3   0  -8   4   0  33749.30  37870.40  12444.30 o
       544    2   8   0  -4   0  33749.30  37870.40  12444.30 o
       544    1   0   8   4   0  33749.30  37870.40  12444.30 o
       545    3   1  -8   4  -1    209.81    313.80     56.04 o
       545    2   8   1  -4   1    209.81    313.80     56.04 o
       545    1   1   8   4  -1    209.81    313.80     56.04 o
       546    3   4  -8   4   0    726.09    433.40     56.04 o
       546    2   8   4  -4   0    726.09    433.40     56.04 o
       546    1   4   8   4   0    726.09    433.40     56.04 o
       547    3   7  -8   4  -1    208.23     44.83     18.68 o
       547    2   8   7  -4   1    208.23     44.83     18.68 o
       547    1   7   8   4  -1    208.23     44.83     18.68 o
       548    3   9  -8   4  -1     70.72    130.75     48.56 o
       548    2   8   9  -4   1     70.72    130.75     48.56 o
       548    1   9   8   4  -1     70.72    130.75     48.56 o
       549    3  -5  -9   4   0     43.06     85.92     33.62 o
       549    2   9  -5  -4   0     43.06     85.92     33.62 o
       549    1  -5   9   4   0     43.06     85.92     33.62 o
       550    3   4  -9   4  -1     25.37     33.62     14.94 o
       550    2   9   4  -4   1     25.37     33.62     14.94 o
       550    1   4   9   4  -1     25.37     33.62     14.94 o
       551    3  -4 -10   4   0  30405.90  34490.20  11334.00 o
       551    2  10  -4  -4   0  30405.90  34490.20  11334.00 o
       551    1  -4  10   4   0  30405.90  34490.20  11334.00 o
       552    3  -2 -10   4   0  10940.70  12417.40   4084.17 o
       552    2  10  -2  -4   0  10940.70  12417.40   4084.17 o
       552    1  -2  10   4   0  10940.70  12417.40   4084.17 o
       553    3   0 -10   4   0    667.73    183.09     44.84 o
       553    2  10   0  -4   0    667.73    183.09     44.84 o
       553    1   0  10   4   0    667.73    183.09     44.84 o
       554    3   3 -10   4  -1    212.08    160.63     41.09 o
       554    2  10   3  -4   1    212.08    160.63     41.09 o
       554    1   3  10   4  -1    212.08    160.63     41.09 o
       555    3   4 -10   4  -1     86.16     74.71     22.41 o
       555    2  10   4  -4   1     86.16     74.71     22.41 o
       555    1   4  10   4  -1     86.16     74.71     22.41 o
       556    3   5 -10   4  -1     52.03    104.60     26.15 o
       556    2  10   5  -4   1     52.03    104.60     26.15 o
       556    1   5  10   4  -1     52.03    104.60     26.15 o
       557    3   7 -10   4  -1    218.07     67.24     18.68 o
       557    2  10   7  -4   1    218.07     67.24     18.68 o
       557    1   7  10   4  -1    218.07     67.24     18.68 o
       558    3   1 -12   4  -1     94.18    112.07     48.56 o
       558    2  12   1  -4   1     94.18    112.07     48.56 o
       558    1   1  12   4  -1     94.18    112.07     48.56 o
       559    3   3   5   5   0   8161.99   8173.16   2693.17 o
       559    2  -5   3  -5   0   8161.99   8173.16   2693.17 o
       559    1   3  -5   5   0   8161.99   8173.16   2693.17 o
       560    1   7  -5   5  -2    188.98     29.89     11.21 o
       561    3   1   3   5   0  38096.10  35358.20  11623.70 o
       561    2  -3   1  -5   0  38096.10  35358.20  11623.70 o
       561    1   1  -3   5   0  38096.10  35358.20  11623.70 o
       562    3   5   3   5   0  10817.80  10642.80   2306.81 o
       562    2  -3   5  -5   0  10817.80  10642.80   2306.81 o
       562    1   5  -3   5   0  10817.80  10642.80   2306.81 o
       563    3   6   3   5  -1     53.77    160.64     41.09 o
       563    2  -3   6  -5   1     53.77    160.64     41.09 o
       563    1   6  -3   5  -1     53.77    160.64     41.09 o
       564    3   7   3   5   0  33955.60  32741.90   7424.21 o
       564    2  -3   7  -5   0  33955.60  32741.90   7424.21 o
       564    1   7  -3   5   0  33955.60  32741.90   7424.21 o
       565    3   2   1   5  -1     31.49    141.96     37.36 o
       565    2  -1   2  -5   1     31.49    141.96     37.36 o
       565    1   2  -1   5  -1     31.49    141.96     37.36 o
       566    3   3   1   5   0  37643.30  34974.00   8301.79 o
       566    2  -1   3  -5   0  37643.30  34974.00   8301.79 o
       566    1   3  -1   5   0  37643.30  34974.00   8301.79 o
       567    3   5   1   5   0   5912.88   5367.79   1260.59 o
       567    2  -1   5  -5   0   5912.88   5367.79   1260.59 o
       567    1   5  -1   5   0   5912.88   5367.79   1260.59 o
       568    3   7   1   5   0   1326.05    833.27    198.04 o
       568    2  -1   7  -5   0   1326.05    833.27    198.04 o
       568    1   7  -1   5   0   1326.05    833.27    198.04 o
       569    3   8   1   5  -1    166.21     89.66     26.15 o
       569    2  -1   8  -5   1    166.21     89.66     26.15 o
       569    1   8  -1   5  -1    166.21     89.66     26.15 o
       570    3  10   1   5  -1     56.14     74.72     33.62 o
       570    2  -1  10  -5   1     56.14     74.72     33.62 o
       570    1  10  -1   5  -1     56.14     74.72     33.62 o
       571    3  -3  -1   5   0  39456.90  36619.20   8831.32 o
       571    2   1  -3  -5   0  39456.90  36619.20   8831.32 o
       571    1  -3   1   5   0  39456.90  36619.20   8831.32 o
       572    3  -2  -1   5   0     17.52     56.03     26.15 o
       572    2   1  -2  -5   0     17.52     56.03     26.15 o
       572    1  -2   1   5   0     17.52     56.03     26.15 o
       573    3   2  -1   5  -1     45.82    160.63     33.62 o
       573    2   1   2  -5   1     45.82    160.63     33.62 o
       573    1   2   1   5  -1     45.82    160.63     33.62 o
       574    3   3  -1   5   0  39429.10  38139.50   8827.55 o
       574    2   1   3  -5   0  39429.10  38139.50   8827.55 o
       574    1   3   1   5   0  39429.10  38139.50   8827.55 o
       575    3   5  -1   5   0   5416.21   5799.08   1350.62 o
       575    2   1   5  -5   0   5416.21   5799.08   1350.62 o
       575    1   5   1   5   0   5416.21   5799.08   1350.62 o
       576    3   6  -1   5  -1    137.85     52.30     18.68 o
       576    2   1   6  -5   1    137.85     52.30     18.68 o
       576    1   6   1   5  -1    137.85     52.30     18.68 o
       577    3   7  -1   5   0   1197.32    990.25    242.89 o
       577    2   1   7  -5   0   1197.32    990.25    242.89 o
       577    1   7   1   5   0   1197.32    990.25    242.89 o
       578    3   8  -1   5  -1     57.19     93.40     26.15 o
       578    2   1   8  -5   1     57.19     93.40     26.15 o
       578    1   8   1   5  -1     57.19     93.40     26.15 o
       579    3  10  -1   5  -1    174.28     74.71     29.89 o
       579    2   1  10  -5   1    174.28     74.71     29.89 o
       579    1  10   1   5  -1    174.28     74.71     29.89 o
       580    3  -5  -3   5   0  10179.20   9664.14   2210.02 o
       580    2   3  -5  -5   0  10179.20   9664.14   2210.02 o
       580    1  -5   3   5   0  10179.20   9664.14   2210.02 o
       581    3  -1  -3   5   0  39471.00  34689.60   8678.05 o
       581    2   3  -1  -5   0  39471.00  34689.60   8678.05 o
       581    1  -1   3   5   0  39471.00  34689.60   8678.05 o
       582    3   1  -3   5   0  39433.80  38790.90   8678.05 o
       582    2   3   1  -5   0  39433.80  38790.90   8678.05 o
       582    1   1   3   5   0  39433.80  38790.90   8678.05 o
       583    3   2  -3   5  -1     47.45     78.45     18.68 o
       583    2   3   2  -5   1     47.45     78.45     18.68 o
       583    1   2   3   5  -1     47.45     78.45     18.68 o
       584    3   4  -3   5  -1     44.47     52.30     14.94 o
       584    2   3   4  -5   1     44.47     52.30     14.94 o
       584    1   4   3   5  -1     44.47     52.30     14.94 o
       585    3   5  -3   5  -1     19.95     37.36     14.94 o
       585    2   3   5  -5   1     19.95     37.36     14.94 o
       585    1   5   3   5  -1     19.95     37.36     14.94 o
       586    3   5  -3   5   0  10133.90   9308.29   2206.27 o
       586    2   3   5  -5   0  10133.90   9308.29   2206.27 o
       586    1   5   3   5   0  10133.90   9308.29   2206.27 o
       587    3   6  -3   5  -1    176.51    452.01     93.39 o
       587    2   3   6  -5   1    176.51    452.01     93.39 o
       587    1   6   3   5  -1    176.51    452.01     93.39 o
       588    3   6  -4   5  -1     26.15     41.09     14.94 o
       588    2   4   6  -5   1     26.15     41.09     14.94 o
       588    1   6   4   5  -1     26.15     41.09     14.94 o
       589    3  -3  -5   5   0  10359.50   8083.94    250.75 o
       589    2   5  -3  -5   0  10359.50   8083.94    250.75 o
       589    1  -3   5   5   0  10359.50   8083.94    250.75 o
       590    3  -1  -5   5   0   5294.70   4520.98    179.49 o
       590    2   5  -1  -5   0   5294.70   4520.98    179.49 o
       590    1  -1   5   5   0   5294.70   4520.98    179.49 o
       591    3   1  -5   5   0   5304.94   5549.33    186.97 o
       591    2   5   1  -5   0   5304.94   5549.33    186.97 o
       591    1   1   5   5   0   5304.94   5549.33    186.97 o
       592    3   2  -5   5  -1     27.60    183.05     33.62 o
       592    2   5   2  -5   1     27.60    183.05     33.62 o
       592    1   2   5   5  -1     27.60    183.05     33.62 o
       593    3   3  -5   5   0  10373.60   8862.39    202.10 o
       593    2   5   3  -5   0  10373.60   8862.39    202.10 o
       593    1   3   5   5   0  10373.60   8862.39    202.10 o
       594    3   6  -5   5  -1     48.12     78.45     22.41 o
       594    2   5   6  -5   1     48.12     78.45     22.41 o
       594    1   6   5   5  -1     48.12     78.45     22.41 o
       595    3   2  -7   5  -1     16.08    201.72     37.36 o
       595    2   7   2  -5   1     16.08    201.72     37.36 o
       595    1   2   7   5  -1     16.08    201.72     37.36 o
       596    3   3  -7   5  -1      5.73     33.62     14.94 o
       596    2   7   3  -5   1      5.73     33.62     14.94 o
       596    1   3   7   5  -1      5.73     33.62     14.94 o
       597    3   8  -7   5  -1    117.20    209.20     59.77 o
       597    2   7   8  -5   1    117.20    209.20     59.77 o
       597    1   8   7   5  -1    117.20    209.20     59.77 o
       598    1   2   9   5  -2      2.31    130.75     44.83 o
       599    3   2  -9   5  -1     14.88    100.86     22.41 o
       599    2   9   2  -5   1     14.88    100.86     22.41 o
       599    1   2   9   5  -1     14.88    100.86     22.41 o
       600    1   9  11   5  -3     52.47     70.98     29.89 o
       601    3   7   5   6  -1     45.76     67.24     29.89 o
       601    2  -5   7  -6   1     45.76     67.24     29.89 o
       601    1   7  -5   6  -1     45.76     67.24     29.89 o
       602    3   4   2   6  -1    131.95     59.77     22.41 o
       602    2  -2   4  -6   1    131.95     59.77     22.41 o
       602    1   4  -2   6  -1    131.95     59.77     22.41 o
       603    3   2   1   6  -1      6.00     41.09     18.68 o
       603    2  -1   2  -6   1      6.00     41.09     18.68 o
       603    1   2  -1   6  -1      6.00     41.09     18.68 o
       604    3   3   1   6  -1     57.29     56.04     26.15 o
       604    2  -1   3  -6   1     57.29     56.04     26.15 o
       604    1   3  -1   6  -1     57.29     56.04     26.15 o
       605    3   1   0   6  -1      1.78     67.24     18.68 o
       605    1   1   0   6  -1      1.78     67.24     18.68 o
       606    3   5   0   6  -1      6.39     89.65     29.89 o
       606    1   5   0   6  -1      6.39     89.65     29.89 o
       607    1   1   2   6  -2     33.95     18.68      7.47 o
       608    3   1  -2   6  -1      8.90     37.36     14.94 o
       608    2   2   1  -6   1      8.90     37.36     14.94 o
       608    1   1   2   6  -1      8.90     37.36     14.94 o
       609    3   3  -2   6  -1     16.05     41.09     18.68 o
       609    2   2   3  -6   1     16.05     41.09     18.68 o
       609    1   3   2   6  -1     16.05     41.09     18.68 o
       610    3   5  -2   6  -1      2.49     52.30     22.41 o
       610    2   2   5  -6   1      2.49     52.30     22.41 o
       610    1   5   2   6  -1      2.49     52.30     22.41 o
       611    3   8  -2   6  -1     65.37    112.07     41.09 o
       611    2   2   8  -6   1     65.37    112.07     41.09 o
       611    1   8   2   6  -1     65.37    112.07     41.09 o
       612    3   9  -2   6  -1      0.51     93.39     29.89 o
       612    2   2   9  -6   1      0.51     93.39     29.89 o
       612    1   9   2   6  -1      0.51     93.39     29.89 o
       613    3   1  -4   6  -1     17.91    119.54     26.15 o
       613    2   4   1  -6   1     17.91    119.54     26.15 o
       613    1   1   4   6  -1     17.91    119.54     26.15 o
       614    3   4  -4   6  -1     25.01     41.09     14.94 o
       614    2   4   4  -6   1     25.01     41.09     14.94 o
       614    1   4   4   6  -1     25.01     41.09     14.94 o
       615    3   5  -4   6  -1     36.84     52.30     22.41 o
       615    2   4   5  -6   1     36.84     52.30     22.41 o
       615    1   5   4   6  -1     36.84     52.30     22.41 o
       616    1   6   5   6  -2     12.61     48.56     18.68 o
       617    1   1   6   6  -2      2.16     18.68      7.47 o
       618    3   3  -6   6  -1      7.68     37.36     14.94 o
       618    2   6   3  -6   1      7.68     37.36     14.94 o
       618    1   3   6   6  -1      7.68     37.36     14.94 o
       619    3   5  -6   6  -1     25.67    220.40     26.15 o
       619    2   6   5  -6   1     25.67    220.40     26.15 o
       619    1   5   6   6  -1     25.67    220.40     26.15 o
       620    1   8   7   6  -2     11.58     56.03     26.15 o
       621    1   4   8   6  -2     50.63     48.56     18.68 o
       622    1   5   8   6  -2      5.06     48.56     22.41 o
       623    1   6  10   6  -2    114.25     33.62     14.94 o
       624    1   1  -2   7  -2     21.32    239.08    112.07 o
       625    3   3   1   7  -1      7.58     67.24     29.89 o
       625    2  -1   3  -7   1      7.58     67.24     29.89 o
       625    1   3  -1   7  -1      7.58     67.24     29.89 o
       626    1   3  -1   8  -2     51.41     63.51     29.89 o
       627    1   4   0   8  -2     37.78     82.18     33.62 o
       628    1   1   3   8  -3     12.50     18.68      7.47 o
       629    1   1   9   8  -3    169.59     26.15     11.21 o
