# Supplementary material for: Incommensurate atomic density waves in the high-pressure IVb phase of barium
Source: IUCrJ. 2017 Jan 21;4(Pt 2):152–7. doi: 10.1107/S2052252517000264 (PMC5330526; doi:10.1107/S2052252517000264)
Supplement: Supplementary file 5 [file m-04-00152-IVsup5.hkl]

#
# h,k,l, Fc-squared, Fo-squared, sigma(Fo-squared) and status flag
#
data_IV
_shelx_title                             'BaIVb at 18.5 GPa'
_shelx_refln_list_code                   4
_shelx_F_calc_maximum                    421.14
_exptl_crystal_F_000                     1120
_reflns_d_resolution_high                0.5524

loop_
 _space_group_symop_ssg_id
 'x1, x2, x3, x4'
 'x1+1/2, -x2+1/2, -x3, -x4'
 '-x1, -x2, -x3, -x4'
 '-x1+1/2, x2+1/2, x3, x4'

_cell_length_a                           11.5457
_cell_length_b                           11.5882
_cell_length_c                           4.599
_cell_angle_alpha                        90
_cell_angle_beta                         90
_cell_angle_gamma                        90

_shelx_F_squared_multiplier              1.000

loop_
 _twin_refln_datum_id
 _twin_refln_individual_id
 _twin_refln_index_h
 _twin_refln_index_k
 _twin_refln_index_l
 _twin_refln_index_m_1
 _twin_refln_F_squared_calc
 _twin_refln_F_squared_meas
 _twin_refln_F_squared_sigma
 _twin_refln_include_status
         1    1   0   0   0   2    889.33   1142.00    205.69 o
         2    1   0   0   0   3   1647.15   2246.44    415.20 o
         3    1   1   0   0   3     15.49     46.91     10.19 o
         4    2   0   2   0  -1   5525.27   7171.28   1238.16 o
         4    1   2   0   0   1   5525.27   7171.28   1238.16 o
         5    1   2   0   0   2    775.10    676.92     87.45 o
         6    1   2   0   0   3    644.26   1014.22    133.09 o
         7    2   0   4   0  -1   3676.81   4194.00    770.96 o
         7    1   4   0   0   1   3676.81   4194.00    770.96 o
         8    1   4   0   0   2    681.39    792.82    148.80 o
         9    1   4   0   0   3    554.44    482.06     89.79 o
        10    1   5   0   0   2   3280.80   4166.40    756.74 o
        11    2   0   6   0  -1   3040.86   3475.68    842.49 o
        11    1   6   0   0   1   3040.86   3475.68    842.49 o
        12    1   6   0   0   2    160.76    220.55     44.36 o
        13    1   6   0   0   3    232.68    274.67     56.46 o
        14    1   8   0   0   2    557.45    165.57     49.88 o
        15    1   8   0   0   3    552.61    607.94    109.74 o
        16    1   9   0   0   2   2054.65   1084.05    266.82 o
        17    1  10   0   0   2    110.03    125.88     36.72 o
        18    1  10   0   0   3    386.51    436.21     73.66 o
        19    1  11   0   0   2    589.61    919.76    228.61 o
        20    1  13   1   0   2     78.57    115.69     36.30 o
        21    1   0   2   0  -3    405.09    323.29     63.04 o
        22    1   0   2   0  -2    611.54    769.47    134.15 o
        23    2   2   0   0   1   4597.46   4373.58    748.03 o
        23    1   0   2   0  -1   4597.46   4373.58    748.03 o
        24    1   0   2   0   2    706.80    692.63    174.49 o
        25    1   0   2   0   3    377.09    378.05    103.38 o
        26    1   1   2   0  -3      4.03     68.35     14.86 o
        27    1   1   2   0  -2   3631.67   5370.81    766.50 o
        28    1   1   2   0   3      0.08     54.77     15.50 o
        29    1   2   2   0  -3    572.24    391.00     47.97 o
        30    1   2   2   0  -2    507.61    439.40     59.86 o
        31    2   2   2   0  -1   4477.25   3465.28    632.14 o
        31    1   2   2   0   1   4477.25   3465.28    632.14 o
        32    1   2   2   0   2    461.40    419.65     73.02 o
        33    1   2   2   0   3    547.30    344.94     78.33 o
        34    1   4   2   0  -3    945.68    972.83    136.70 o
        35    1   4   2   0  -2    735.04    602.42     80.24 o
        36    2   2   4   0   1   3311.96   4555.49    786.24 o
        36    1   4   2   0  -1   3311.96   4555.49    786.24 o
        37    2   2   4   0  -1   2830.01   2256.20    405.01 o
        37    1   4   2   0   1   2830.01   2256.20    405.01 o
        38    1   4   2   0   2    611.64    662.28     92.55 o
        39    1   4   2   0   3    975.95   1035.87    197.20 o
        40    1   5   2   0  -3     53.48     54.13     14.01 o
        41    1   5   2   0  -2   2836.39   3015.48    461.90 o
        42    1   6   2   0  -3    614.24   1333.26    221.82 o
        43    1   6   2   0  -2    502.78    354.91     63.04 o
        44    2   2   6   0  -1   2591.40   3639.13    881.97 o
        44    1   6   2   0   1   2591.40   3639.13    881.97 o
        45    1   6   2   0   2    503.29    410.95     71.75 o
        46    1   6   2   0   3    883.22    791.34    128.00 o
        47    1   7   2   0  -2   1810.15   2380.59    580.13 o
        48    2   2   7   0  -1   4372.48   3322.64    805.98 o
        48    1   7   2   0   1   4372.48   3322.64    805.98 o
        49    1   7   2   0   2   1584.88   1415.41    284.23 o
        50    1   8   2   0  -3    228.68    349.18     64.74 o
        51    1   8   2   0  -2    497.59    396.73    104.44 o
        52    2   2   8   0  -1   1991.20   1560.81    379.75 o
        52    1   8   2   0   1   1991.20   1560.81    379.75 o
        53    1   8   2   0   2    612.82    400.34     78.11 o
        54    1   8   2   0   3    380.96    477.82     80.66 o
        55    2   2   9   0  -1   2766.35   1606.23    390.57 o
        55    1   9   2   0   1   2766.35   1606.23    390.57 o
        56    1   9   2   0   2   1484.59   2227.33    546.59 o
        57    1  10   2   0  -3    180.52    161.54     52.43 o
        58    1  10   2   0   2     56.98    142.43     39.27 o
        59    1  10   2   0   3    166.49    176.18     36.51 o
        60    1  11   2   0   2    719.62   1229.25    305.45 o
        61    1  12   2   0   2     99.27    304.39     81.72 o
        62    1  13   2   0   2    710.65    804.07    200.59 o
        63    2   3   4   0   1    606.41    525.15     57.31 o
        63    1   4   3   0  -1    606.41    525.15     57.31 o
        64    1   0   4   0  -3    658.19    426.45     87.45 o
        65    1   0   4   0  -2    686.49    482.91     83.85 o
        66    2   4   0   0   1   4192.25   5239.63   1148.16 o
        66    1   0   4   0  -1   4192.25   5239.63   1148.16 o
        67    1   1   4   0  -3    108.61     41.39     11.46 o
        68    1   1   4   0  -2   2935.69   4126.07    527.28 o
        69    2   4   1   0   1   8042.00   9265.73   1155.80 o
        69    1   1   4   0  -1   8042.00   9265.73   1155.80 o
        70    1   2   4   0  -3    711.65    429.63     64.11 o
        71    1   2   4   0  -2    464.05    304.39     55.40 o
        72    1   2   4   0   2    509.93    718.32    180.43 o
        73    1   2   4   0   3   1104.07   1411.16    353.43 o
        74    1   3   4   0  -3    103.70     43.30     10.19 o
        75    2   4   3   0   1   4754.99   4311.38    721.50 o
        75    1   3   4   0  -1   4754.99   4311.38    721.50 o
        76    2   4   3   0  -1   3877.08   3898.52    943.74 o
        76    1   3   4   0   1   3877.08   3898.52    943.74 o
        77    1   3   4   0   2   2359.99   1856.50    451.92 o
        78    1   4   4   0  -3    147.63    132.67     26.96 o
        79    1   4   4   0  -2    393.02    326.04     45.43 o
        80    2   4   4   0   1   3041.49   4478.86    853.96 o
        80    1   4   4   0  -1   3041.49   4478.86    853.96 o
        81    2   4   4   0  -1   3443.11   4868.80   1178.94 o
        81    1   4   4   0   1   3443.11   4868.80   1178.94 o
        82    1   4   4   0   2    566.66    209.72     40.33 o
        83    1   5   4   0  -2   1955.38   1337.50    221.82 o
        84    2   4   5   0   1   7947.59   7400.74   1283.80 o
        84    1   5   4   0  -1   7947.59   7400.74   1283.80 o
        85    1   6   4   0  -2    383.59    172.15     38.42 o
        86    2   4   6   0   1   1851.52   2988.10    726.38 o
        86    1   6   4   0  -1   1851.52   2988.10    726.38 o
        87    1   6   4   0   2    251.80    364.68     64.74 o
        88    1   6   4   0   3    254.68    349.39     82.15 o
        89    2   4   7   0  -1   1329.21   1421.77    344.09 o
        89    1   7   4   0   1   1329.21   1421.77    344.09 o
        90    1   7   4   0   2   1707.55   1386.75    254.51 o
        91    1   8   4   0  -3    439.79    223.94     55.83 o
        92    1   8   4   0  -2    218.06    253.87     73.02 o
        93    2   4   8   0   1   1468.81   2487.79    607.09 o
        93    1   8   4   0  -1   1468.81   2487.79    607.09 o
        94    2   4   8   0  -1   1270.64   1148.16    279.56 o
        94    1   8   4   0   1   1270.64   1148.16    279.56 o
        95    1   8   4   0   2     35.61     75.36     15.07 o
        96    1   8   4   0   3    199.76    171.30     33.54 o
        97    2   4   9   0  -1   4620.66   3673.30    890.25 o
        97    1   9   4   0   1   4620.66   3673.30    890.25 o
        98    1   9   4   0   2    771.79    881.97    148.16 o
        99    2   4  10   0  -1    894.17    784.54    192.74 o
        99    1  10   4   0   1    894.17    784.54    192.74 o
       100    1  10   4   0   2    359.20    147.31     43.30 o
       101    1  10   4   0   3    471.84    389.30     66.02 o
       102    2   4  11   0  -1    338.61    175.97     44.58 o
       102    1  11   4   0   1    338.61    175.97     44.58 o
       103    1  11   4   0   2    930.68    725.96    184.46 o
       104    2   4  12   0  -1    771.44    520.48    128.85 o
       104    1  12   4   0   1    771.44    520.48    128.85 o
       105    1  12   4   0   2     79.78    104.86     30.78 o
       106    2   5   6   0   1    539.52    708.13    178.09 o
       106    1   6   5   0  -1    539.52    708.13    178.09 o
       107    1   0   6   0  -3    150.59     93.82     22.08 o
       108    1   0   6   0  -2    336.19    170.03     36.09 o
       109    2   6   0   0   1   2462.40   1627.67    399.07 o
       109    1   0   6   0  -1   2462.40   1627.67    399.07 o
       110    1   1   6   0  -2   2179.03   2978.76    391.00 o
       111    2   6   1   0   1   5113.69   5423.46    957.76 o
       111    1   1   6   0  -1   5113.69   5423.46    957.76 o
       112    1   2   6   0  -3    441.54    125.24     29.51 o
       113    1   2   6   0  -2    418.76    351.09     50.10 o
       114    2   6   2   0   1   2157.99   1259.18    215.88 o
       114    1   2   6   0  -1   2157.99   1259.18    215.88 o
       115    1   3   6   0  -2   2246.97   3180.21    399.91 o
       116    2   6   3   0   1   4117.51   4805.97   1163.87 o
       116    1   3   6   0  -1   4117.51   4805.97   1163.87 o
       117    1   4   6   0  -3    542.95    476.54     75.36 o
       118    1   4   6   0  -2    267.20     93.40     17.83 o
       119    2   6   4   0   1   2124.18   1600.08    275.31 o
       119    1   4   6   0  -1   2124.18   1600.08    275.31 o
       120    1   4   6   0   2     80.92     72.60     23.56 o
       121    1   4   6   0   3    640.50    609.64    160.48 o
       122    2   6   5   0   1   4316.40   5245.36    940.77 o
       122    1   5   6   0  -1   4316.40   5245.36    940.77 o
       123    1   5   6   0   2   1030.47    696.03    170.45 o
       124    1   6   6   0  -3    302.15    112.93     26.32 o
       125    1   6   6   0  -2    421.71    155.17     34.18 o
       126    2   6   6   0   1   1439.36   1184.88    206.54 o
       126    1   6   6   0  -1   1439.36   1184.88    206.54 o
       127    1   6   6   0   2    397.12    527.91    136.28 o
       128    1   6   6   0   3    814.35    653.36    162.38 o
       129    1   7   6   0  -2   1699.51   1267.88    314.16 o
       130    1   7   6   0   2   1212.54   1542.34    378.90 o
       131    1   8   6   0  -2     69.59    156.65     48.61 o
       132    2   6   8   0   1   1314.77   1510.29    376.56 o
       132    1   8   6   0  -1   1314.77   1510.29    376.56 o
       133    1   8   6   0   3    417.17     76.84     23.77 o
       134    1   9   6   0  -2    773.16   1323.92    329.23 o
       135    1   9   6   0   2    521.82    232.86     59.22 o
       136    2   6  10   0   1    587.21   1233.49    306.30 o
       136    1  10   6   0  -1    587.21   1233.49    306.30 o
       137    1  10   6   0   2    250.72    251.11     67.08 o
       138    1  11   6   0   2    739.49    495.01    123.33 o
       139    2   6  12   0   1    554.82    182.55     51.58 o
       139    1  12   6   0  -1    554.82    182.55     51.58 o
       140    2   6  13   0  -1    809.70    627.47    154.11 o
       140    1  13   6   0   1    809.70    627.47    154.11 o
       141    2   7   6   0   1    369.19    101.68     25.68 o
       141    1   6   7   0  -1    369.19    101.68     25.68 o
       142    2   7   8   0   1    283.83    414.14    105.07 o
       142    1   8   7   0  -1    283.83    414.14    105.07 o
       143    2   7  10   0   1    350.13    243.05     65.80 o
       143    1  10   7   0  -1    350.13    243.05     65.80 o
       144    1   0   8   0  -3    433.41    664.40    114.41 o
       145    1   0   8   0  -2     83.09    139.25     30.14 o
       146    1   1   8   0  -2   1486.85   1930.79    288.90 o
       147    2   8   1   0   1   2696.26   3022.28    734.87 o
       147    1   1   8   0  -1   2696.26   3022.28    734.87 o
       148    1   2   8   0  -3    170.10    277.65     44.79 o
       149    1   2   8   0  -2    286.21    303.12     50.52 o
       150    2   8   2   0   1   1466.00    973.04    241.14 o
       150    1   2   8   0  -1   1466.00    973.04    241.14 o
       151    1   3   8   0  -2   1343.91    781.57    142.01 o
       152    1   4   8   0  -3     85.25    194.65     30.35 o
       153    1   4   8   0  -2    135.10     66.86     18.04 o
       154    1   5   8   0  -2   1220.60   1298.23    248.78 o
       155    2   8   5   0   1   1386.18   1549.13    249.41 o
       155    1   5   8   0  -1   1386.18   1549.13    249.41 o
       156    1   5   8   0   2    772.64    599.23    150.71 o
       157    1   6   8   0  -3    158.24     88.52     27.17 o
       158    1   6   8   0  -2    332.99    138.82     30.78 o
       159    2   8   6   0   1    921.91    715.34    142.43 o
       159    1   6   8   0  -1    921.91    715.34    142.43 o
       160    1   6   8   0   2    156.22    185.52     52.43 o
       161    1   7   8   0  -2    947.87   1208.44    210.36 o
       162    1   8   8   0  -2    194.37     43.94     12.95 o
       163    2   8   8   0   1    730.43    524.73    129.91 o
       163    1   8   8   0  -1    730.43    524.73    129.91 o
       164    1   9   8   0  -2    753.37   1243.47    311.82 o
       165    2   8   9   0   1    529.03    710.67    182.76 o
       165    1   9   8   0  -1    529.03    710.67    182.76 o
       166    1   9   8   0   2    473.66    609.00    150.92 o
       167    2   8  10   0   1    405.37    376.56     94.03 o
       167    1  10   8   0  -1    405.37    376.56     94.03 o
       168    1  10   8   0   2     26.57     49.03     14.65 o
       169    2   8  12   0   1    415.15    296.75     78.11 o
       169    1  12   8   0  -1    415.15    296.75     78.11 o
       170    2   9   8   0   1     43.44    137.12     28.44 o
       170    1   8   9   0  -1     43.44    137.12     28.44 o
       171    1   0  10   0  -3     50.04    201.44     48.82 o
       172    1   1  10   0  -2    876.15    661.64    174.70 o
       173    1   2  10   0  -3    131.12    112.50     17.41 o
       174    1   2  10   0  -2    242.63     42.88     12.95 o
       175    1   3  10   0  -2    780.29    615.15    111.65 o
       176    2  10   3   0   1   1968.55   2867.11    701.97 o
       176    1   3  10   0  -1   1968.55   2867.11    701.97 o
       177    1   4  10   0  -3    299.14    237.32     58.80 o
       178    1   4  10   0  -2     77.11     86.61     19.95 o
       179    2  10   4   0   1    649.93    488.22    124.39 o
       179    1   4  10   0  -1    649.93    488.22    124.39 o
       180    1   5  10   0  -2    771.75    829.97    175.33 o
       181    2  10   5   0   1   1036.93    900.87    221.18 o
       181    1   5  10   0  -1   1036.93    900.87    221.18 o
       182    1   6  10   0  -2     50.81     88.73     22.08 o
       183    2  10   6   0   1    485.76    251.96     63.68 o
       183    1   6  10   0  -1    485.76    251.96     63.68 o
       184    3   6 -10   0   0   1678.87   1641.05    398.85 o
       184    2  10   6   0   0   1678.87   1641.05    398.85 o
       184    1   6  10   0   0   1678.87   1641.05    398.85 o
       185    1   7  10   0  -2    547.12    820.21    159.63 o
       186    2  10   7   0  -1    916.55    487.16    119.51 o
       186    1   7  10   0   1    916.55    487.16    119.51 o
       187    1   7  10   0   2    322.17    214.18     56.89 o
       188    1   8  10   0  -2    110.76     53.92     15.92 o
       189    2  10   8   0   1    373.02    405.22    101.46 o
       189    1   8  10   0  -1    373.02    405.22    101.46 o
       190    1   8  10   0   2    207.50    187.65     50.52 o
       191    1   9  10   0  -2    553.49    194.44     43.51 o
       192    1   1  12   0  -2    443.62    532.16    140.73 o
       193    1   3  12   0  -2    443.11    704.09    186.37 o
       194    2  12   4   0   1    450.27    184.46     59.86 o
       194    1   4  12   0  -1    450.27    184.46     59.86 o
       195    2  12   6   0   1    244.44    240.71     68.78 o
       195    1   6  12   0  -1    244.44    240.71     68.78 o
       196    3   6 -12   0   0    558.83    292.08     77.27 o
       196    2  12   6   0   0    558.83    292.08     77.27 o
       196    1   6  12   0   0    558.83    292.08     77.27 o
       197    2  12   7   0   1    293.29    521.33    150.92 o
       197    1   7  12   0  -1    293.29    521.33    150.92 o
       198    2  12   8   0   1    203.54    276.80     73.23 o
       198    1   8  12   0  -1    203.54    276.80     73.23 o
       199    3  -5  13   1   0   3470.62   2978.55    720.65 o
       199    2 -13  -5  -1   0   3470.62   2978.55    720.65 o
       199    1  -5 -13   1   0   3470.62   2978.55    720.65 o
       200    3  -5  11   1   0   3000.53   2100.61    514.96 o
       200    2 -11  -5  -1   0   3000.53   2100.61    514.96 o
       200    1  -5 -11   1   0   3000.53   2100.61    514.96 o
       201    3  -7   9   1   0  26709.60  29098.80   7032.88 o
       201    2  -9  -7  -1   0  26709.60  29098.80   7032.88 o
       201    1  -7  -9   1   0  26709.60  29098.80   7032.88 o
       202    2  -9   3  -1  -1     25.00     39.69     10.83 o
       202    1   3  -9   1   1     25.00     39.69     10.83 o
       203    2  -9   6  -1  -1     32.39     89.15     20.59 o
       203    1   6  -9   1   1     32.39     89.15     20.59 o
       204    2  -9   8  -1  -1     56.29     59.86     14.65 o
       204    1   8  -9   1   1     56.29     59.86     14.65 o
       205    2  -7   1  -1  -1      2.69     18.89      5.31 o
       205    1   1  -7   1   1      2.69     18.89      5.31 o
       206    1   2  -7   1   2      5.01     28.23      7.85 o
       207    2  -7   4  -1  -1    134.19    133.30     29.93 o
       207    1   4  -7   1   1    134.19    133.30     29.93 o
       208    2  -7  10  -1  -1    280.19    184.67     57.10 o
       208    1  10  -7   1   1    280.19    184.67     57.10 o
       209    3  -9   5   1   0   3727.54   3447.66    835.49 o
       209    2  -5  -9  -1   0   3727.54   3447.66    835.49 o
       209    1  -9  -5   1   0   3727.54   3447.66    835.49 o
       210    3  -1   5   1   0  30695.60  26101.20   4621.30 o
       210    2  -5  -1  -1   0  30695.60  26101.20   4621.30 o
       210    1  -1  -5   1   0  30695.60  26101.20   4621.30 o
       211    2  -5   4  -1  -1    111.58     30.57      7.64 o
       211    1   4  -5   1   1    111.58     30.57      7.64 o
       212    2  -5  10  -1  -1     99.77     66.02     16.56 o
       212    1  10  -5   1   1     99.77     66.02     16.56 o
       213    1  12  -5   1  -2     51.45     76.20     24.20 o
       214    3  -5   3   1   0  51721.70  48735.30  11777.90 o
       214    2  -3  -5  -1   0  51721.70  48735.30  11777.90 o
       214    1  -5  -3   1   0  51721.70  48735.30  11777.90 o
       215    2  -3   1  -1  -1     38.66     59.44     10.61 o
       215    1   1  -3   1   1     38.66     59.44     10.61 o
       216    2  -3   2  -1  -1     67.96    140.95     20.38 o
       216    1   2  -3   1   1     67.96    140.95     20.38 o
       217    1   3  -3   1  -2     59.02     16.34      4.46 o
       218    2  -3   3  -1  -1      2.60     37.36      6.79 o
       218    1   3  -3   1   1      2.60     37.36      6.79 o
       219    1   5  -3   1  -2      5.00      8.49      2.33 o
       220    2  -3   5  -1  -1     84.75     23.77      5.31 o
       220    1   5  -3   1   1     84.75     23.77      5.31 o
       221    2  -3   6  -1  -1    321.08    224.15     40.54 o
       221    1   6  -3   1   1    321.08    224.15     40.54 o
       222    1   6  -3   1   2      4.70     32.69      8.92 o
       223    1   7  -3   1  -3    196.36     93.40     21.86 o
       224    3   2   1   1   0    284.56      6.37      1.91 o
       224    2  -1   2  -1   0    284.56      6.37      1.91 o
       224    1   2  -1   1   0    284.56      6.37      1.91 o
       225    2  -1   2  -1  -1     66.86     72.17     11.46 o
       225    1   2  -1   1   1     66.86     72.17     11.46 o
       226    1   3  -1   1  -3    230.33    123.75     27.81 o
       227    1   3  -1   1   3    100.74    107.62     26.53 o
       228    1   4  -1   1  -2     68.30     32.69      7.85 o
       229    2  -1   4  -1  -1     71.31    491.19     86.18 o
       229    1   4  -1   1   1     71.31    491.19     86.18 o
       230    2  -1   6  -1  -1    288.48     38.21      9.34 o
       230    1   6  -1   1   1    288.48     38.21      9.34 o
       231    1   9  -1   1  -3      0.33      5.94      1.49 o
       232    2   1   1  -1  -1      2.88     16.34      4.46 o
       232    1   1   1   1   1      2.88     16.34      4.46 o
       233    3   2  -1   1   0    285.16      7.00      1.91 o
       233    2   1   2  -1   0    285.16      7.00      1.91 o
       233    1   2   1   1   0    285.16      7.00      1.91 o
       234    2   1   2  -1  -1     33.46    216.94     38.85 o
       234    1   2   1   1   1     33.46    216.94     38.85 o
       235    1   3   1   1  -3     47.30     47.12      9.34 o
       236    2   1   3  -1  -1     50.73     58.16     13.16 o
       236    1   3   1   1   1     50.73     58.16     13.16 o
       237    1   3   1   1   3     44.54     85.54     22.71 o
       238    2   1   4  -1  -1    194.34    472.72     76.84 o
       238    1   4   1   1   1    194.34    472.72     76.84 o
       239    2   1   5  -1  -1      3.96     37.57      9.55 o
       239    1   5   1   1   1      3.96     37.57      9.55 o
       240    2   1   6  -1  -1    102.83     80.45     16.34 o
       240    1   6   1   1   1    102.83     80.45     16.34 o
       241    2   1  10  -1  -1    118.36    219.06     57.31 o
       241    1  10   1   1   1    118.36    219.06     57.31 o
       242    1   1   3   1  -3     49.22     14.22      4.67 o
       243    2   3   3  -1   1     27.13     10.40      2.97 o
       243    1   3   3   1  -1     27.13     10.40      2.97 o
       244    2   3   4  -1  -1    187.58     26.32      7.85 o
       244    1   4   3   1   1    187.58     26.32      7.85 o
       245    1   5   3   1   2     36.59     42.67     11.67 o
       246    2   3   6  -1  -1    129.24     47.12     11.89 o
       246    1   6   3   1   1    129.24     47.12     11.89 o
       247    2   3   7  -1  -1     68.80     61.13     13.37 o
       247    1   7   3   1   1     68.80     61.13     13.37 o
       248    1   7   3   1   3      4.16     70.47     18.26 o
       249    2   3   8  -1  -1    400.78    512.42     90.00 o
       249    1   8   3   1   1    400.78    512.42     90.00 o
       250    1   2   5   1  -2      2.14     23.77      6.16 o
       251    2   5   4  -1  -1     64.87    128.42     35.87 o
       251    1   4   5   1   1     64.87    128.42     35.87 o
       252    2   5   8  -1  -1     86.93    185.31     33.96 o
       252    1   8   5   1   1     86.93    185.31     33.96 o
       253    2   6   5  -1  -1      6.95     64.74     20.38 o
       253    1   5   6   1   1      6.95     64.74     20.38 o
       254    2   6  10  -1  -1     77.27      5.73      1.49 o
       254    1  10   6   1   1     77.27      5.73      1.49 o
       255    1   2   7   1  -2      2.45     34.39      9.34 o
       256    2   7   6  -1  -1    256.44    196.56     51.79 o
       256    1   6   7   1   1    256.44    196.56     51.79 o
       257    2   7   7  -1  -1     19.28    201.44     56.89 o
       257    1   7   7   1   1     19.28    201.44     56.89 o
       258    1   8   7   1   2      7.10    158.99     52.43 o
       259    1   6   9   1  -2     15.41     22.92      7.43 o
       260    2   9   8  -1  -1     54.10    315.22     79.81 o
       260    1   8   9   1   1     54.10    315.22     79.81 o
       261    2  11   8  -1  -1    222.74     76.63     22.29 o
       261    1   8  11   1   1    222.74     76.63     22.29 o
       262    3  -6  12   2   0   3914.14   3142.21    768.20 o
       262    2 -12  -6  -2   0   3914.14   3142.21    768.20 o
       262    1  -6 -12   2   0   3914.14   3142.21    768.20 o
       263    3  -4  12   2   0   2640.44   4252.16   1036.93 o
       263    2 -12  -4  -2   0   2640.44   4252.16   1036.93 o
       263    1  -4 -12   2   0   2640.44   4252.16   1036.93 o
       264    3  -6  10   2   0    517.74    611.12     91.91 o
       264    2 -10  -6  -2   0    517.74    611.12     91.91 o
       264    1  -6 -10   2   0    517.74    611.12     91.91 o
       265    2 -10   5  -2   1     53.40    213.97     56.04 o
       265    1   5 -10   2  -1     53.40    213.97     56.04 o
       266    3  -8   8   2   0   7028.36   5652.92    973.67 o
       266    2  -8  -8  -2   0   7028.36   5652.92    973.67 o
       266    1  -8  -8   2   0   7028.36   5652.92    973.67 o
       267    3  -4   8   2   0   4758.62   3714.70    634.47 o
       267    2  -8  -4  -2   0   4758.62   3714.70    634.47 o
       267    1  -4  -8   2   0   4758.62   3714.70    634.47 o
       268    3  -2   8   2   0    281.19    265.34     49.67 o
       268    2  -8  -2  -2   0    281.19    265.34     49.67 o
       268    1  -2  -8   2   0    281.19    265.34     49.67 o
       269    2  -8   5  -2   1     87.42      6.79      1.91 o
       269    1   5  -8   2  -1     87.42      6.79      1.91 o
       270    2  -8   6  -2   1      6.94      4.25      1.27 o
       270    1   6  -8   2  -1      6.94      4.25      1.27 o
       271    1   6  -7   2  -3     47.61    162.38     46.91 o
       272    2  -7   6  -2  -1     41.94     80.87     22.50 o
       272    1   6  -7   2   1     41.94     80.87     22.50 o
       273    3 -12   6   2   0   5188.84   4843.33   1174.69 o
       273    2  -6 -12  -2   0   5188.84   4843.33   1174.69 o
       273    1 -12  -6   2   0   5188.84   4843.33   1174.69 o
       274    3 -10   6   2   0    771.41    451.71    125.88 o
       274    2  -6 -10  -2   0    771.41    451.71    125.88 o
       274    1 -10  -6   2   0    771.41    451.71    125.88 o
       275    3  -6   6   2   0  63697.50  63987.70  10378.40 o
       275    2  -6  -6  -2   0  63697.50  63987.70  10378.40 o
       275    1  -6  -6   2   0  63697.50  63987.70  10378.40 o
       276    3  -4   6   2   0     78.27     33.33     11.04 o
       276    2  -6  -4  -2   0     78.27     33.33     11.04 o
       276    1  -4  -6   2   0     78.27     33.33     11.04 o
       277    2  -6   0  -2  -1    189.44     63.26     18.04 o
       277    1   0  -6   2   1    189.44     63.26     18.04 o
       278    3   1   6   2   0     76.08     36.30      8.92 o
       278    2  -6   1  -2   0     76.08     36.30      8.92 o
       278    1   1  -6   2   0     76.08     36.30      8.92 o
       279    2  -6   1  -2  -1     53.41     38.42      8.07 o
       279    1   1  -6   2   1     53.41     38.42      8.07 o
       280    3   2   6   2   0  10123.80   8552.08   1981.95 o
       280    2  -6   2  -2   0  10123.80   8552.08   1981.95 o
       280    1   2  -6   2   0  10123.80   8552.08   1981.95 o
       281    2  -6   3  -2   1     18.01     36.51     11.25 o
       281    1   3  -6   2  -1     18.01     36.51     11.25 o
       282    2  -6   4  -2  -1    145.21     92.34     15.28 o
       282    1   4  -6   2   1    145.21     92.34     15.28 o
       283    2  -6   5  -2   1     46.99      4.25      1.27 o
       283    1   5  -6   2  -1     46.99      4.25      1.27 o
       284    1   5  -6   2   2     50.17     55.19     12.74 o
       285    2  -6   7  -2   1     30.76    143.71     36.93 o
       285    1   7  -6   2  -1     30.76    143.71     36.93 o
       286    2  -6   7  -2  -1      9.49    210.36     45.64 o
       286    1   7  -6   2   1      9.49    210.36     45.64 o
       287    1   8  -6   2  -3     20.36     45.21     13.16 o
       288    2  -6  13  -2   1     78.33    161.11     45.43 o
       288    1  13  -6   2  -1     78.33    161.11     45.43 o
       289    2  -5   4  -2  -1     63.53     22.92      7.43 o
       289    1   4  -5   2   1     63.53     22.92      7.43 o
       290    2  -5  10  -2   1     58.85    215.03     59.44 o
       290    1  10  -5   2  -1     58.85    215.03     59.44 o
       291    3  -8   4   2   0   4980.47   5470.37   1340.26 o
       291    2  -4  -8  -2   0   4980.47   5470.37   1340.26 o
       291    1  -8  -4   2   0   4980.47   5470.37   1340.26 o
       292    3  -6   4   2   0     93.18     93.61     30.14 o
       292    2  -4  -6  -2   0     93.18     93.61     30.14 o
       292    1  -6  -4   2   0     93.18     93.61     30.14 o
       293    3  -2   4   2   0  78890.00  80881.50  17449.30 o
       293    2  -4  -2  -2   0  78890.00  80881.50  17449.30 o
       293    1  -2  -4   2   0  78890.00  80881.50  17449.30 o
       294    3   0   4   2   0   1571.57   1445.76    332.20 o
       294    2  -4   0  -2   0   1571.57   1445.76    332.20 o
       294    1   0  -4   2   0   1571.57   1445.76    332.20 o
       295    2  -4   0  -2  -1    117.02     51.79     14.01 o
       295    1   0  -4   2   1    117.02     51.79     14.01 o
       296    2  -4   1  -2   1     95.67     44.58     13.16 o
       296    1   1  -4   2  -1     95.67     44.58     13.16 o
       297    2  -4   1  -2  -1    129.97     23.77      6.16 o
       297    1   1  -4   2   1    129.97     23.77      6.16 o
       298    1   1  -4   2   2     81.72     46.27     11.89 o
       299    2  -4   3  -2   1     20.81     79.18     19.53 o
       299    1   3  -4   2  -1     20.81     79.18     19.53 o
       300    3   3   4   2   0      5.36     65.80     13.16 o
       300    2  -4   3  -2   0      5.36     65.80     13.16 o
       300    1   3  -4   2   0      5.36     65.80     13.16 o
       301    2  -4   3  -2  -1      4.00     23.56      6.37 o
       301    1   3  -4   2   1      4.00     23.56      6.37 o
       302    1   4  -4   2  -3    359.55     67.29     18.04 o
       303    2  -4   4  -2  -1    101.39     88.09     15.28 o
       303    1   4  -4   2   1    101.39     88.09     15.28 o
       304    2  -4   5  -2  -1    492.57    167.27     26.96 o
       304    1   5  -4   2   1    492.57    167.27     26.96 o
       305    1   8  -4   2  -3    133.42     15.28      4.03 o
       306    2  -4   8  -2   1    384.36     75.14     23.56 o
       306    1   8  -4   2  -1    384.36     75.14     23.56 o
       307    2  -4   8  -2  -1     90.83     52.43     16.98 o
       307    1   8  -4   2   1     90.83     52.43     16.98 o
       308    3  -1   2   2   0      5.05     65.59     20.80 o
       308    2  -2  -1  -2   0      5.05     65.59     20.80 o
       308    1  -1  -2   2   0      5.05     65.59     20.80 o
       309    3   1   2   2   0      3.16     91.91     18.47 o
       309    2  -2   1  -2   0      3.16     91.91     18.47 o
       309    1   1  -2   2   0      3.16     91.91     18.47 o
       310    2  -2   1  -2  -1     85.91    155.59     23.77 o
       310    1   1  -2   2   1     85.91    155.59     23.77 o
       311    1   2  -2   2  -3     31.93     51.16     13.59 o
       312    3   2   2   2   0  29421.10  28373.30   3742.72 o
       312    2  -2   2  -2   0  29421.10  28373.30   3742.72 o
       312    1   2  -2   2   0  29421.10  28373.30   3742.72 o
       313    2  -2   2  -2  -1    156.87    133.73     20.38 o
       313    1   2  -2   2   1    156.87    133.73     20.38 o
       314    2  -2   3  -2   1    178.48     10.83      2.76 o
       314    1   3  -2   2  -1    178.48     10.83      2.76 o
       315    3   3   2   2   0     10.09     22.08      5.31 o
       315    2  -2   3  -2   0     10.09     22.08      5.31 o
       315    1   3  -2   2   0     10.09     22.08      5.31 o
       316    1   3  -2   2   2     64.22     52.85     11.67 o
       317    1   5  -2   2  -2      0.10      8.70      2.76 o
       318    2  -2   5  -2  -1     66.35    379.32     54.34 o
       318    1   5  -2   2   1     66.35    379.32     54.34 o
       319    3   6   2   2   0  10949.20   9629.77   2331.13 o
       319    2  -2   6  -2   0  10949.20   9629.77   2331.13 o
       319    1   6  -2   2   0  10949.20   9629.77   2331.13 o
       320    2  -2   6  -2  -1     92.84     95.95     21.23 o
       320    1   6  -2   2   1     92.84     95.95     21.23 o
       321    1   8  -2   2   2     90.09     46.70     15.28 o
       322    3   2   1   2   0      4.69     22.08      5.31 o
       322    2  -1   2  -2   0      4.69     22.08      5.31 o
       322    1   2  -1   2   0      4.69     22.08      5.31 o
       323    3  -2   0   2   0  45942.80  46896.00   9153.65 o
       323    2   0  -2  -2   0  45942.80  46896.00   9153.65 o
       323    1  -2   0   2   0  45942.80  46896.00   9153.65 o
       324    1   0   0   2  -3     68.69     63.68     14.65 o
       325    3   1   0   2   0     15.66     28.87      7.00 o
       325    1   1   0   2   0     15.66     28.87      7.00 o
       326    1   1   0   2   1     55.81    427.93     58.59 o
       327    1   1   0   2   2     48.99     46.70     11.89 o
       328    1   2   0   2  -3     16.74     32.26      9.13 o
       329    2   0   2  -2  -1     47.24    363.19     49.67 o
       329    1   2   0   2   1     47.24    363.19     49.67 o
       330    3   3   0   2   0     15.65     64.74     14.01 o
       330    1   3   0   2   0     15.65     64.74     14.01 o
       331    1   3   0   2   1    427.81    109.53     21.23 o
       332    3   4   0   2   0   2140.47   2578.21    507.96 o
       332    2   0   4  -2   0   2140.47   2578.21    507.96 o
       332    1   4   0   2   0   2140.47   2578.21    507.96 o
       333    3   5   0   2   0     89.44     91.91     18.04 o
       333    1   5   0   2   0     89.44     91.91     18.04 o
       334    1   5   0   2   1     20.99     25.90      8.49 o
       335    1   6   0   2  -3     68.38     35.24      8.92 o
       336    2   0   6  -2  -1     38.04    199.32     42.88 o
       336    1   6   0   2   1     38.04    199.32     42.88 o
       337    1   6   0   2   2     27.00     43.30     13.16 o
       338    1   7   0   2   1    776.77    620.89    109.53 o
       339    1   7   0   2   2     50.10     63.04     17.41 o
       340    1   9   0   2   1    100.12    337.08     92.34 o
       341    3   2  -1   2   0     18.20     30.14      8.28 o
       341    2   1   2  -2   0     18.20     30.14      8.28 o
       341    1   2   1   2   0     18.20     30.14      8.28 o
       342    3   6  -1   2   0    118.08     14.01      4.25 o
       342    2   1   6  -2   0    118.08     14.01      4.25 o
       342    1   6   1   2   0    118.08     14.01      4.25 o
       343    1   7   1   2   2    110.32     62.41     19.10 o
       344    3   1  -2   2   0     12.57    129.27     26.75 o
       344    2   2   1  -2   0     12.57    129.27     26.75 o
       344    1   1   2   2   0     12.57    129.27     26.75 o
       345    2   2   1  -2  -1    150.09    319.25     59.44 o
       345    1   1   2   2   1    150.09    319.25     59.44 o
       346    1   1   2   2   2     33.76     42.24     13.59 o
       347    2   2   2  -2  -1     63.01     71.11     16.13 o
       347    1   2   2   2   1     63.01     71.11     16.13 o
       348    1   3   2   2  -2    170.20     40.54     11.67 o
       349    3   3  -2   2   0      2.70     38.00      9.34 o
       349    2   2   3  -2   0      2.70     38.00      9.34 o
       349    1   3   2   2   0      2.70     38.00      9.34 o
       350    2   2   5  -2   1    225.50      8.28      2.76 o
       350    1   5   2   2  -1    225.50      8.28      2.76 o
       351    3   5  -2   2   0     31.58      4.88      1.49 o
       351    2   2   5  -2   0     31.58      4.88      1.49 o
       351    1   5   2   2   0     31.58      4.88      1.49 o
       352    2   2   5  -2  -1    129.03    478.24     74.93 o
       352    1   5   2   2   1    129.03    478.24     74.93 o
       353    1   5   2   2   2     22.90     41.39     13.59 o
       354    2   2   6  -2  -1     85.71     62.83     19.95 o
       354    1   6   2   2   1     85.71     62.83     19.95 o
       355    2   2   7  -2  -1    129.63     58.16     14.01 o
       355    1   7   2   2   1    129.63     58.16     14.01 o
       356    2   2   8  -2  -1     48.96     44.15     12.31 o
       356    1   8   2   2   1     48.96     44.15     12.31 o
       357    2   2  11  -2  -1     92.40    233.28     66.02 o
       357    1  11   2   2   1     92.40    233.28     66.02 o
       358    3  12  -2   2   0     59.98     95.73     31.42 o
       358    2   2  12  -2   0     59.98     95.73     31.42 o
       358    1  12   2   2   0     59.98     95.73     31.42 o
       359    3   4  -3   2   0     48.65     18.04      5.52 o
       359    2   3   4  -2   0     48.65     18.04      5.52 o
       359    1   4   3   2   0     48.65     18.04      5.52 o
       360    1   1   4   2  -2    124.37     56.04      9.76 o
       361    1   2   4   2  -3     60.29     28.44      6.16 o
       362    3   3  -4   2   0     15.19     42.24     13.16 o
       362    2   4   3  -2   0     15.19     42.24     13.16 o
       362    1   3   4   2   0     15.19     42.24     13.16 o
       363    3   5  -4   2   0     38.67     39.48      8.49 o
       363    2   4   5  -2   0     38.67     39.48      8.49 o
       363    1   5   4   2   0     38.67     39.48      8.49 o
       364    2   4   5  -2  -1    752.16    733.60    151.56 o
       364    1   5   4   2   1    752.16    733.60    151.56 o
       365    1   5   4   2   2     20.10     58.16     17.19 o
       366    3   6  -4   2   0    173.20    141.16     32.48 o
       366    2   4   6  -2   0    173.20    141.16     32.48 o
       366    1   6   4   2   0    173.20    141.16     32.48 o
       367    3   7  -4   2   0     20.59     20.80      4.88 o
       367    2   4   7  -2   0     20.59     20.80      4.88 o
       367    1   7   4   2   0     20.59     20.80      4.88 o
       368    2   4   8  -2  -1     63.40     39.06      9.55 o
       368    1   8   4   2   1     63.40     39.06      9.55 o
       369    3  10  -4   2   0  52257.80  58102.30  14039.40 o
       369    2   4  10  -2   0  52257.80  58102.30  14039.40 o
       369    1  10   4   2   0  52257.80  58102.30  14039.40 o
       370    2   4  11  -2  -1     85.92    291.87     74.08 o
       370    1  11   4   2   1     85.92    291.87     74.08 o
       371    3  12  -4   2   0   2617.47   1856.07    452.13 o
       371    2   4  12  -2   0   2617.47   1856.07    452.13 o
       371    1  12   4   2   0   2617.47   1856.07    452.13 o
       372    1   9   5   2  -2    206.12    294.84     88.09 o
       373    1   2   6   2  -3     17.27     17.19      4.46 o
       374    3   4  -6   2   0    225.43    129.48     35.24 o
       374    2   6   4  -2   0    225.43    129.48     35.24 o
       374    1   4   6   2   0    225.43    129.48     35.24 o
       375    2   6   4  -2  -1    121.46     90.21     29.29 o
       375    1   4   6   2   1    121.46     90.21     29.29 o
       376    1   5   6   2  -2    122.13     63.68     12.10 o
       377    2   6   5  -2  -1    248.53     66.86     19.95 o
       377    1   5   6   2   1    248.53     66.86     19.95 o
       378    2   6   7  -2  -1     98.25    149.44     39.06 o
       378    1   7   6   2   1     98.25    149.44     39.06 o
       379    2   6   8  -2  -1     11.33     85.12     24.41 o
       379    1   8   6   2   1     11.33     85.12     24.41 o
       380    2   6   9  -2  -1    205.21    252.18     49.88 o
       380    1   9   6   2   1    205.21    252.18     49.88 o
       381    2   6  13  -2   1     94.78     78.33     20.59 o
       381    1  13   6   2  -1     94.78     78.33     20.59 o
       382    3   6  -7   2   0     16.39      2.97      0.85 o
       382    2   7   6  -2   0     16.39      2.97      0.85 o
       382    1   6   7   2   0     16.39      2.97      0.85 o
       383    1   5  10   2  -2     29.23     81.94     23.77 o
       384    1   8  10   2  -3     44.97    148.59     30.57 o
       385    3   8 -10   2   0   2584.93   2923.36    709.19 o
       385    2  10   8  -2   0   2584.93   2923.36    709.19 o
       385    1   8  10   2   0   2584.93   2923.36    709.19 o
       386    3  -5  11   3   0   2097.75   3071.10    519.00 o
       386    2 -11  -5  -3   0   2097.75   3071.10    519.00 o
       386    1  -5 -11   3   0   2097.75   3071.10    519.00 o
       387    3  -3  11   3   0    431.41    146.68     39.06 o
       387    2 -11  -3  -3   0    431.41    146.68     39.06 o
       387    1  -3 -11   3   0    431.41    146.68     39.06 o
       388    1   8 -11   3  -2     39.45     24.41      8.07 o
       389    3  -5   9   3   0   2327.27   1960.30    452.13 o
       389    2  -9  -5  -3   0   2327.27   1960.30    452.13 o
       389    1  -5  -9   3   0   2327.27   1960.30    452.13 o
       390    3  -3   9   3   0   2113.85   1979.83    347.91 o
       390    2  -9  -3  -3   0   2113.85   1979.83    347.91 o
       390    1  -3  -9   3   0   2113.85   1979.83    347.91 o
       391    2  -9   8  -3   1     28.48     38.85      8.70 o
       391    1   8  -9   3  -1     28.48     38.85      8.70 o
       392    3  -1   7   3   0   3796.57   2732.11    586.28 o
       392    2  -7  -1  -3   0   3796.57   2732.11    586.28 o
       392    1  -1  -7   3   0   3796.57   2732.11    586.28 o
       393    3   1   7   3   0   3860.18   3316.69    588.41 o
       393    2  -7   1  -3   0   3860.18   3316.69    588.41 o
       393    1   1  -7   3   0   3860.18   3316.69    588.41 o
       394    2  -7   4  -3   1     60.15    112.50     22.92 o
       394    1   4  -7   3  -1     60.15    112.50     22.92 o
       395    2  -7   4  -3  -1     97.98     74.72     12.10 o
       395    1   4  -7   3   1     97.98     74.72     12.10 o
       396    2  -7  10  -3   1    135.23    125.66     35.24 o
       396    1  10  -7   3  -1    135.23    125.66     35.24 o
       397    2  -7  11  -3   1     25.35     86.82     28.87 o
       397    1  11  -7   3  -1     25.35     86.82     28.87 o
       398    2  -7  12  -3   1     42.56    115.26     34.18 o
       398    1  12  -7   3  -1     42.56    115.26     34.18 o
       399    3  -3   5   3   0  25874.50  27511.70   4624.90 o
       399    2  -5  -3  -3   0  25874.50  27511.70   4624.90 o
       399    1  -3  -5   3   0  25874.50  27511.70   4624.90 o
       400    3  -1   5   3   0  14355.10  13599.00   2256.41 o
       400    2  -5  -1  -3   0  14355.10  13599.00   2256.41 o
       400    1  -1  -5   3   0  14355.10  13599.00   2256.41 o
       401    2  -5   2  -3  -1     12.75     57.10     12.52 o
       401    1   2  -5   3   1     12.75     57.10     12.52 o
       402    3   3   5   3   0  26035.90  26692.80   4624.27 o
       402    2  -5   3  -3   0  26035.90  26692.80   4624.27 o
       402    1   3  -5   3   0  26035.90  26692.80   4624.27 o
       403    2  -5   4  -3  -1     49.90     78.96     14.65 o
       403    1   4  -5   3   1     49.90     78.96     14.65 o
       404    2  -5   6  -3   1     40.03     40.76     11.46 o
       404    1   6  -5   3  -1     40.03     40.76     11.46 o
       405    3  -5   3   3   0  28721.40  32343.30   5092.74 o
       405    2  -3  -5  -3   0  28721.40  32343.30   5092.74 o
       405    1  -5  -3   3   0  28721.40  32343.30   5092.74 o
       406    2  -3   1  -3  -1     22.36     39.06     10.19 o
       406    1   1  -3   3   1     22.36     39.06     10.19 o
       407    2  -3   2  -3  -1     14.54    232.22     36.09 o
       407    1   2  -3   3   1     14.54    232.22     36.09 o
       408    2  -3   3  -3  -1     28.17     67.93     15.07 o
       408    1   3  -3   3   1     28.17     67.93     15.07 o
       409    3   5   3   3   0  28634.30  26166.80   5090.41 o
       409    2  -3   5  -3   0  28634.30  26166.80   5090.41 o
       409    1   5  -3   3   0  28634.30  26166.80   5090.41 o
       410    2  -3   5  -3  -1      7.84     27.81      8.70 o
       410    1   5  -3   3   1      7.84     27.81      8.70 o
       411    2  -3   6  -3   1     79.32    158.35     41.60 o
       411    1   6  -3   3  -1     79.32    158.35     41.60 o
       412    2  -3   6  -3  -1     93.11     43.94     12.74 o
       412    1   6  -3   3   1     93.11     43.94     12.74 o
       413    2  -3   8  -3  -1    190.52    479.73     95.10 o
       413    1   8  -3   3   1    190.52    479.73     95.10 o
       414    3  -3   1   3   0 116967.00 117992.00  23095.70 o
       414    2  -1  -3  -3   0 116967.00 117992.00  23095.70 o
       414    1  -3  -1   3   0 116967.00 117992.00  23095.70 o
       415    2  -1   1  -3   1     46.46     15.92      4.25 o
       415    1   1  -1   3  -1     46.46     15.92      4.25 o
       416    2  -1   2  -3   1     18.56    281.04     36.72 o
       416    1   2  -1   3  -1     18.56    281.04     36.72 o
       417    2  -1   2  -3  -1      8.77    153.26     23.99 o
       417    1   2  -1   3   1      8.77    153.26     23.99 o
       418    1   3  -1   3  -3     28.98     23.56      6.37 o
       419    2  -1   3  -3   1      8.94     11.25      3.40 o
       419    1   3  -1   3  -1      8.94     11.25      3.40 o
       420    2  -1   4  -3   1     48.76     50.94     11.89 o
       420    1   4  -1   3  -1     48.76     50.94     11.89 o
       421    2  -1   4  -3  -1     81.80    210.36     38.42 o
       421    1   4  -1   3   1     81.80    210.36     38.42 o
       422    3   5   1   3   0  16283.90  15530.60   2777.11 o
       422    2  -1   5  -3   0  16283.90  15530.60   2777.11 o
       422    1   5  -1   3   0  16283.90  15530.60   2777.11 o
       423    2  -1   6  -3  -1     57.08     70.26     17.83 o
       423    1   6  -1   3   1     57.08     70.26     17.83 o
       424    3   7   1   3   0   4039.40   2827.42    481.85 o
       424    2  -1   7  -3   0   4039.40   2827.42    481.85 o
       424    1   7  -1   3   0   4039.40   2827.42    481.85 o
       425    2  -1   8  -3  -1    198.19     54.13     15.92 o
       425    1   8  -1   3   1    198.19     54.13     15.92 o
       426    2  -1  10  -3  -1     82.22    182.76     54.13 o
       426    1  10  -1   3   1     82.22    182.76     54.13 o
       427    2   1   1  -3  -1      4.25     59.01     14.65 o
       427    1   1   1   3   1      4.25     59.01     14.65 o
       428    2   1   2  -3   1     18.89    356.19     71.53 o
       428    1   2   1   3  -1     18.89    356.19     71.53 o
       429    2   1   2  -3  -1     28.45    152.41     42.88 o
       429    1   2   1   3   1     28.45    152.41     42.88 o
       430    2   1   3  -3   1    131.08     12.95      3.82 o
       430    1   3   1   3  -1    131.08     12.95      3.82 o
       431    2   1   3  -3  -1     32.41     60.28     16.77 o
       431    1   3   1   3   1     32.41     60.28     16.77 o
       432    2   1   4  -3   1     45.84     21.86      5.52 o
       432    1   4   1   3  -1     45.84     21.86      5.52 o
       433    2   1   4  -3  -1     26.64    323.92     66.02 o
       433    1   4   1   3   1     26.64    323.92     66.02 o
       434    3   5  -1   3   0  15528.00  13456.10   2389.29 o
       434    2   1   5  -3   0  15528.00  13456.10   2389.29 o
       434    1   5   1   3   0  15528.00  13456.10   2389.29 o
       435    2   1   6  -3   1     59.02     40.12     13.16 o
       435    1   6   1   3  -1     59.02     40.12     13.16 o
       436    2   1   6  -3  -1    184.74    599.45    108.26 o
       436    1   6   1   3   1    184.74    599.45    108.26 o
       437    3   7  -1   3   0   3585.05   4237.30    736.15 o
       437    2   1   7  -3   0   3585.05   4237.30    736.15 o
       437    1   7   1   3   0   3585.05   4237.30    736.15 o
       438    2   1   8  -3   1     90.42     53.07     16.56 o
       438    1   8   1   3  -1     90.42     53.07     16.56 o
       439    2   1   8  -3  -1     62.24     56.68     16.34 o
       439    1   8   1   3   1     62.24     56.68     16.34 o
       440    2   1  10  -3  -1    274.09    155.59     33.33 o
       440    1  10   1   3   1    274.09    155.59     33.33 o
       441    3  11  -1   3   0  16955.20  18138.80   4390.98 o
       441    2   1  11  -3   0  16955.20  18138.80   4390.98 o
       441    1  11   1   3   0  16955.20  18138.80   4390.98 o
       442    2   3   2  -3   1     17.38     64.11     19.53 o
       442    1   2   3   3  -1     17.38     64.11     19.53 o
       443    2   3   2  -3  -1     32.60    326.47     60.92 o
       443    1   2   3   3   1     32.60    326.47     60.92 o
       444    2   3   4  -3   1    100.43     91.91     16.56 o
       444    1   4   3   3  -1    100.43     91.91     16.56 o
       445    2   3   4  -3  -1     21.83     41.82     13.80 o
       445    1   4   3   3   1     21.83     41.82     13.80 o
       446    2   3   6  -3   1     85.15    309.70     45.00 o
       446    1   6   3   3  -1     85.15    309.70     45.00 o
       447    2   3   7  -3  -1     70.21     78.54     20.59 o
       447    1   7   3   3   1     70.21     78.54     20.59 o
       448    2   3   8  -3   1    160.40     46.27     14.22 o
       448    1   8   3   3  -1    160.40     46.27     14.22 o
       449    3   9  -3   3   0   2338.13   1969.43    265.97 o
       449    2   3   9  -3   0   2338.13   1969.43    265.97 o
       449    1   9   3   3   0   2338.13   1969.43    265.97 o
       450    3  11  -3   3   0    622.11    551.90    143.49 o
       450    2   3  11  -3   0    622.11    551.90    143.49 o
       450    1  11   3   3   0    622.11    551.90    143.49 o
       451    2   3  12  -3   1    133.38    205.69     53.92 o
       451    1  12   3   3  -1    133.38    205.69     53.92 o
       452    2   4  13  -3   1     40.77    144.13     39.91 o
       452    1  13   4   3  -1     40.77    144.13     39.91 o
       453    2   5   4  -3  -1    107.99    125.24     39.06 o
       453    1   4   5   3   1    107.99    125.24     39.06 o
       454    2   5   6  -3   1     37.77    148.16     37.78 o
       454    1   6   5   3  -1     37.77    148.16     37.78 o
       455    2   5   8  -3  -1    274.87    185.31     37.36 o
       455    1   8   5   3   1    274.87    185.31     37.36 o
       456    3   9  -5   3   0   2423.59   1416.25    185.52 o
       456    2   5   9  -3   0   2423.59   1416.25    185.52 o
       456    1   9   5   3   0   2423.59   1416.25    185.52 o
       457    2   5  10  -3   1     61.11     46.27     13.80 o
       457    1  10   5   3  -1     61.11     46.27     13.80 o
       458    3  11  -5   3   0   3036.63   2151.55    523.88 o
       458    2   5  11  -3   0   3036.63   2151.55    523.88 o
       458    1  11   5   3   0   3036.63   2151.55    523.88 o
       459    2   7   4  -3  -1    146.35    354.28    102.74 o
       459    1   4   7   3   1    146.35    354.28    102.74 o
       460    2   7   6  -3  -1     59.54    197.83     63.89 o
       460    1   6   7   3   1     59.54    197.83     63.89 o
       461    3   9  -7   3   0  19200.80  16383.50   3962.41 o
       461    2   7   9  -3   0  19200.80  16383.50   3962.41 o
       461    1   9   7   3   0  19200.80  16383.50   3962.41 o
       462    2   9   6  -3   1      5.32    182.98     47.76 o
       462    1   6   9   3  -1      5.32    182.98     47.76 o
       463    3   7  -9   3   0  16720.10  18433.80   4458.06 o
       463    2   9   7  -3   0  16720.10  18433.80   4458.06 o
       463    1   7   9   3   0  16720.10  18433.80   4458.06 o
       464    2 -10   0  -4   1    344.95    282.32     82.15 o
       464    1   0 -10   4  -1    344.95    282.32     82.15 o
       465    3   0  10   4   0    589.62    420.93     81.72 o
       465    2 -10   0  -4   0    589.62    420.93     81.72 o
       465    1   0 -10   4   0    589.62    420.93     81.72 o
       466    3   2  10   4   0   7309.46   8486.70   2036.93 o
       466    2 -10   2  -4   0   7309.46   8486.70   2036.93 o
       466    1   2 -10   4   0   7309.46   8486.70   2036.93 o
       467    2 -10   4  -4   1     27.62     79.39     22.08 o
       467    1   4 -10   4  -1     27.62     79.39     22.08 o
       468    2 -10   7  -4   1     83.57    130.97     28.23 o
       468    1   7 -10   4  -1     83.57    130.97     28.23 o
       469    1   5  -9   4  -3    400.51    229.89     59.22 o
       470    3  -4   8   4   0    309.02    199.74     26.32 o
       470    2  -8  -4  -4   0    309.02    199.74     26.32 o
       470    1  -4  -8   4   0    309.02    199.74     26.32 o
       471    3  -2   8   4   0    250.74    254.30     54.34 o
       471    2  -8  -2  -4   0    250.74    254.30     54.34 o
       471    1  -2  -8   4   0    250.74    254.30     54.34 o
       472    2  -8   0  -4   1     35.74    185.74     36.93 o
       472    1   0  -8   4  -1     35.74    185.74     36.93 o
       473    2  -8   1  -4   1    169.90    239.01     38.00 o
       473    1   1  -8   4  -1    169.90    239.01     38.00 o
       474    2  -8   2  -4   1    136.64     65.59     14.86 o
       474    1   2  -8   4  -1    136.64     65.59     14.86 o
       475    3   2   8   4   0    248.62    256.42     52.64 o
       475    2  -8   2  -4   0    248.62    256.42     52.64 o
       475    1   2  -8   4   0    248.62    256.42     52.64 o
       476    2  -8   3  -4   1    229.65    116.32     27.38 o
       476    1   3  -8   4  -1    229.65    116.32     27.38 o
       477    2  -8   4  -4   1    240.85    272.13     56.89 o
       477    1   4  -8   4  -1    240.85    272.13     56.89 o
       478    3   4   8   4   0    325.57    247.72     34.39 o
       478    2  -8   4  -4   0    325.57    247.72     34.39 o
       478    1   4  -8   4   0    325.57    247.72     34.39 o
       479    1   5  -8   4  -2     15.95    132.88     38.42 o
       480    2  -8   5  -4   1     84.50     52.43     17.19 o
       480    1   5  -8   4  -1     84.50     52.43     17.19 o
       481    2  -8   6  -4   1    172.26     64.32     17.62 o
       481    1   6  -8   4  -1    172.26     64.32     17.62 o
       482    1   7  -8   4  -2     16.31     39.27     10.19 o
       483    2  -8   7  -4   1    235.90    215.88     42.45 o
       483    1   7  -8   4  -1    235.90    215.88     42.45 o
       484    2  -8   8  -4   1     66.41     77.90     18.26 o
       484    1   8  -8   4  -1     66.41     77.90     18.26 o
       485    2  -8   9  -4   1     30.02     88.52     29.29 o
       485    1   9  -8   4  -1     30.02     88.52     29.29 o
       486    3  -8   6   4   0   6403.18   6219.25   1527.48 o
       486    2  -6  -8  -4   0   6403.18   6219.25   1527.48 o
       486    1  -8  -6   4   0   6403.18   6219.25   1527.48 o
       487    3  -6   6   4   0  38934.60  38538.40   6700.25 o
       487    2  -6  -6  -4   0  38934.60  38538.40   6700.25 o
       487    1  -6  -6   4   0  38934.60  38538.40   6700.25 o
       488    3  -4   6   4   0   1083.32   1341.32    264.27 o
       488    2  -6  -4  -4   0   1083.32   1341.32    264.27 o
       488    1  -4  -6   4   0   1083.32   1341.32    264.27 o
       489    3  -2   6   4   0  10166.10   9921.00   2258.54 o
       489    2  -6  -2  -4   0  10166.10   9921.00   2258.54 o
       489    1  -2  -6   4   0  10166.10   9921.00   2258.54 o
       490    2  -6   0  -4   1    181.11    151.56     32.69 o
       490    1   0  -6   4  -1    181.11    151.56     32.69 o
       491    1   1  -6   4  -2     30.26    162.38     45.43 o
       492    2  -6   1  -4   1    367.00    234.77     33.75 o
       492    1   1  -6   4  -1    367.00    234.77     33.75 o
       493    2  -6   2  -4   1    397.56    257.06     37.36 o
       493    1   2  -6   4  -1    397.56    257.06     37.36 o
       494    3   2   6   4   0  10141.60  10647.60   1596.26 o
       494    2  -6   2  -4   0  10141.60  10647.60   1596.26 o
       494    1   2  -6   4   0  10141.60  10647.60   1596.26 o
       495    1   3  -6   4  -2    127.22     70.69     17.62 o
       496    2  -6   3  -4   1    279.18    249.20     35.24 o
       496    1   3  -6   4  -1    279.18    249.20     35.24 o
       497    2  -6   4  -4   1     52.39     43.30     13.59 o
       497    1   4  -6   4  -1     52.39     43.30     13.59 o
       498    3   4   6   4   0   1059.53   1087.88    182.34 o
       498    2  -6   4  -4   0   1059.53   1087.88    182.34 o
       498    1   4  -6   4   0   1059.53   1087.88    182.34 o
       499    1   5  -6   4  -2      4.51     53.92     15.50 o
       500    2  -6   5  -4   1    318.22    602.42    108.04 o
       500    1   5  -6   4  -1    318.22    602.42    108.04 o
       501    3   5   6   4   0     56.06     34.18     11.04 o
       501    2  -6   5  -4   0     56.06     34.18     11.04 o
       501    1   5  -6   4   0     56.06     34.18     11.04 o
       502    2  -6   6  -4   1    156.09    178.09     41.18 o
       502    1   6  -6   4  -1    156.09    178.09     41.18 o
       503    3   6   6   4   0  38796.80  39628.20   9474.60 o
       503    2  -6   6  -4   0  38796.80  39628.20   9474.60 o
       503    1   6  -6   4   0  38796.80  39628.20   9474.60 o
       504    1   7  -6   4  -2    153.48    137.76     45.21 o
       505    1   9  -6   4  -2     58.66    204.20     67.71 o
       506    1  13  -6   4  -2     98.63    191.68     59.65 o
       507    1   4  -5   4  -2      2.69     35.02      7.64 o
       508    3   8   5   4   0    173.23      5.73      1.91 o
       508    2  -5   8  -4   0    173.23      5.73      1.91 o
       508    1   8  -5   4   0    173.23      5.73      1.91 o
       509    2  -4   0  -4   1    128.13    115.05     24.41 o
       509    1   0  -4   4  -1    128.13    115.05     24.41 o
       510    2  -4   0  -4  -1    222.37     74.93     18.89 o
       510    1   0  -4   4   1    222.37     74.93     18.89 o
       511    1   1  -4   4  -2     35.94     80.45     11.89 o
       512    2  -4   1  -4   1    519.81    449.58     65.59 o
       512    1   1  -4   4  -1    519.81    449.58     65.59 o
       513    1   2  -4   4  -2    276.60     84.48     15.50 o
       514    2  -4   2  -4   1    445.83    407.77     63.89 o
       514    1   2  -4   4  -1    445.83    407.77     63.89 o
       515    3   2   4   4   0  46285.20  46058.40   7493.71 o
       515    2  -4   2  -4   0  46285.20  46058.40   7493.71 o
       515    1   2  -4   4   0  46285.20  46058.40   7493.71 o
       516    1   3  -4   4  -2    110.76    219.49     51.58 o
       517    2  -4   3  -4   1    278.09     58.37     10.19 o
       517    1   3  -4   4  -1    278.09     58.37     10.19 o
       518    1   4  -4   4  -2    256.57    321.16     60.28 o
       519    2  -4   4  -4   1    175.98    124.60     18.89 o
       519    1   4  -4   4  -1    175.98    124.60     18.89 o
       520    3   4   4   4   0  42459.90  43599.10   7593.48 o
       520    2  -4   4  -4   0  42459.90  43599.10   7593.48 o
       520    1   4  -4   4   0  42459.90  43599.10   7593.48 o
       521    2  -4   5  -4   1    583.20    311.61     51.37 o
       521    1   5  -4   4  -1    583.20    311.61     51.37 o
       522    1   6  -4   4  -2    346.69    333.69     89.15 o
       523    2  -4   6  -4   1    341.98    253.45     44.79 o
       523    1   6  -4   4  -1    341.98    253.45     44.79 o
       524    3   6   4   4   0   1690.76   1826.15    260.67 o
       524    2  -4   6  -4   0   1690.76   1826.15    260.67 o
       524    1   6  -4   4   0   1690.76   1826.15    260.67 o
       525    2  -4   7  -4   1    104.28    231.37     68.56 o
       525    1   7  -4   4  -1    104.28    231.37     68.56 o
       526    3   8   4   4   0    496.31    418.59    103.59 o
       526    2  -4   8  -4   0    496.31    418.59    103.59 o
       526    1   8  -4   4   0    496.31    418.59    103.59 o
       527    2  -4   9  -4   1    432.96    875.40    229.25 o
       527    1   9  -4   4  -1    432.96    875.40    229.25 o
       528    3  -4   2   4   0  46476.10  48066.90   9628.50 o
       528    2  -2  -4  -4   0  46476.10  48066.90   9628.50 o
       528    1  -4  -2   4   0  46476.10  48066.90   9628.50 o
       529    3  -2   2   4   0   3805.18   2390.57    537.68 o
       529    2  -2  -2  -4   0   3805.18   2390.57    537.68 o
       529    1  -2  -2   4   0   3805.18   2390.57    537.68 o
       530    2  -2   0  -4   1    464.42    511.99     93.40 o
       530    1   0  -2   4  -1    464.42    511.99     93.40 o
       531    3   0   2   4   0   6397.54   6008.89   1129.27 o
       531    2  -2   0  -4   0   6397.54   6008.89   1129.27 o
       531    1   0  -2   4   0   6397.54   6008.89   1129.27 o
       532    1   1  -2   4  -2     59.35    268.31     35.02 o
       533    2  -2   1  -4   1    583.32    194.01     28.44 o
       533    1   1  -2   4  -1    583.32    194.01     28.44 o
       534    2  -2   1  -4  -1    379.50    618.34     31.42 o
       534    1   1  -2   4   1    379.50    618.34     31.42 o
       535    2  -2   2  -4   1    203.83    361.70     54.55 o
       535    1   2  -2   4  -1    203.83    361.70     54.55 o
       536    3   2   2   4   0   3823.51   3456.15    538.31 o
       536    2  -2   2  -4   0   3823.51   3456.15    538.31 o
       536    1   2  -2   4   0   3823.51   3456.15    538.31 o
       537    2  -2   2  -4  -1    163.34    138.40     15.92 o
       537    1   2  -2   4   1    163.34    138.40     15.92 o
       538    1   3  -2   4  -2      8.15    128.42     23.56 o
       539    2  -2   3  -4   1    587.38   1177.67    153.90 o
       539    1   3  -2   4  -1    587.38   1177.67    153.90 o
       540    3   3   2   4   0      1.45     35.45     11.25 o
       540    2  -2   3  -4   0      1.45     35.45     11.25 o
       540    1   3  -2   4   0      1.45     35.45     11.25 o
       541    2  -2   3  -4  -1    358.79    176.18     17.83 o
       541    1   3  -2   4   1    358.79    176.18     17.83 o
       542    2  -2   4  -4   1    310.44    331.35     40.33 o
       542    1   4  -2   4  -1    310.44    331.35     40.33 o
       543    1   5  -2   4  -2     72.67     50.94     14.43 o
       544    2  -2   5  -4   1    381.80    492.67     68.78 o
       544    1   5  -2   4  -1    381.80    492.67     68.78 o
       545    3   5   2   4   0     96.44     43.51     12.74 o
       545    2  -2   5  -4   0     96.44     43.51     12.74 o
       545    1   5  -2   4   0     96.44     43.51     12.74 o
       546    2  -2   6  -4   1    193.63    231.37     45.00 o
       546    1   6  -2   4  -1    193.63    231.37     45.00 o
       547    3   6   2   4   0  10112.50  10280.60   1887.28 o
       547    2  -2   6  -4   0  10112.50  10280.60   1887.28 o
       547    1   6  -2   4   0  10112.50  10280.60   1887.28 o
       548    2  -2   6  -4  -1    135.45    103.16     23.99 o
       548    1   6  -2   4   1    135.45    103.16     23.99 o
       549    2  -2   7  -4   1    394.07    114.41     36.30 o
       549    1   7  -2   4  -1    394.07    114.41     36.30 o
       550    2  -2   8  -4   1    231.81    159.63     45.21 o
       550    1   8  -2   4  -1    231.81    159.63     45.21 o
       551    3   8   2   4   0    462.88    240.93     44.36 o
       551    2  -2   8  -4   0    462.88    240.93     44.36 o
       551    1   8  -2   4   0    462.88    240.93     44.36 o
       552    3  10   2   4   0   8560.63   8292.90   2015.91 o
       552    2  -2  10  -4   0   8560.63   8292.90   2015.91 o
       552    1  10  -2   4   0   8560.63   8292.90   2015.91 o
       553    2  -1   2  -4  -1     41.80    101.68     14.65 o
       553    1   2  -1   4   1     41.80    101.68     14.65 o
       554    3  -2   0   4   0   7981.60   8509.42   1629.37 o
       554    2   0  -2  -4   0   7981.60   8509.42   1629.37 o
       554    1  -2   0   4   0   7981.60   8509.42   1629.37 o
       555    3  -1   0   4   0     57.05     78.96     19.74 o
       555    1  -1   0   4   0     57.05     78.96     19.74 o
       556    2   0   0  -4   1    835.32   1061.34    191.89 o
       556    1   0   0   4  -1    835.32   1061.34    191.89 o
       557    3   0   0   4   0 169302.00 177363.00  30486.00 o
       557    2   0   0  -4   0 169302.00 177363.00  30486.00 o
       557    1   0   0   4   0 169302.00 177363.00  30486.00 o
       558    1   1   0   4  -2     58.29    315.86     39.91 o
       559    1   1   0   4  -1    589.72    919.76    158.56 o
       560    3   1   0   4   0     57.05     73.23     20.38 o
       560    1   1   0   4   0     57.05     73.23     20.38 o
       561    1   2   0   4  -2      7.14     43.94      8.49 o
       562    2   0   2  -4   1    145.68    212.48     29.29 o
       562    1   2   0   4  -1    145.68    212.48     29.29 o
       563    3   2   0   4   0   7996.56   9846.92   1626.61 o
       563    2   0   2  -4   0   7996.56   9846.92   1626.61 o
       563    1   2   0   4   0   7996.56   9846.92   1626.61 o
       564    2   0   2  -4  -1    267.92     86.18     13.59 o
       564    1   2   0   4   1    267.92     86.18     13.59 o
       565    1   3   0   4  -2      8.59    208.24     46.06 o
       566    1   3   0   4  -1    885.39    327.11     55.83 o
       567    1   3   0   4   1    713.41    443.43     85.33 o
       568    2   0   4  -4   1    580.66    814.05    150.71 o
       568    1   4   0   4  -1    580.66    814.05    150.71 o
       569    3   4   0   4   0   5318.18   4210.77    690.51 o
       569    2   0   4  -4   0   5318.18   4210.77    690.51 o
       569    1   4   0   4   0   5318.18   4210.77    690.51 o
       570    1   5   0   4  -2    177.45     46.91     13.80 o
       571    1   5   0   4   1     81.59    452.98     87.24 o
       572    2   0   6  -4   1     48.41     75.99     16.56 o
       572    1   6   0   4  -1     48.41     75.99     16.56 o
       573    3   6   0   4   0  48758.60  50671.00   8738.03 o
       573    2   0   6  -4   0  48758.60  50671.00   8738.03 o
       573    1   6   0   4   0  48758.60  50671.00   8738.03 o
       574    2   0   6  -4  -1    212.16    177.88     28.02 o
       574    1   6   0   4   1    212.16    177.88     28.02 o
       575    1   7   0   4  -1    814.20   1236.25    213.54 o
       576    2   0   8  -4   1    241.50     95.73     29.29 o
       576    1   8   0   4  -1    241.50     95.73     29.29 o
       577    3   8   0   4   0  38274.20  33376.00   5452.11 o
       577    2   0   8  -4   0  38274.20  33376.00   5452.11 o
       577    1   8   0   4   0  38274.20  33376.00   5452.11 o
       578    1   9   0   4  -1     61.46    119.93     35.24 o
       579    3  10   0   4   0    789.69    882.82    225.01 o
       579    2   0  10  -4   0    789.69    882.82    225.01 o
       579    1  10   0   4   0    789.69    882.82    225.01 o
       580    2   1   2  -4  -1     43.49    350.45     69.62 o
       580    1   2   1   4   1     43.49    350.45     69.62 o
       581    2   1   6  -4  -1     49.55    155.80     44.58 o
       581    1   6   1   4   1     49.55    155.80     44.58 o
       582    2   2   0  -4   1    338.92    201.87     43.51 o
       582    1   0   2   4  -1    338.92    201.87     43.51 o
       583    3   0  -2   4   0   6290.24   6141.99   1138.40 o
       583    2   2   0  -4   0   6290.24   6141.99   1138.40 o
       583    1   0   2   4   0   6290.24   6141.99   1138.40 o
       584    1   1   2   4  -2     16.67     80.66     15.28 o
       585    2   2   1  -4  -1    456.52   1130.97    203.57 o
       585    1   1   2   4   1    456.52   1130.97    203.57 o
       586    2   2   2  -4   1    174.76    189.13     35.02 o
       586    1   2   2   4  -1    174.76    189.13     35.02 o
       587    3   2  -2   4   0   3692.05   3480.14    620.46 o
       587    2   2   2  -4   0   3692.05   3480.14    620.46 o
       587    1   2   2   4   0   3692.05   3480.14    620.46 o
       588    2   2   2  -4  -1    150.71    240.71     54.34 o
       588    1   2   2   4   1    150.71    240.71     54.34 o
       589    2   2   3  -4   1    687.78   1089.57    205.05 o
       589    1   3   2   4  -1    687.78   1089.57    205.05 o
       590    2   2   3  -4  -1    416.43    262.15     54.77 o
       590    1   3   2   4   1    416.43    262.15     54.77 o
       591    2   2   4  -4   1    362.78    441.94     90.85 o
       591    1   4   2   4  -1    362.78    441.94     90.85 o
       592    3   4  -2   4   0  46975.00  48553.40   8782.61 o
       592    2   2   4  -4   0  46975.00  48553.40   8782.61 o
       592    1   4   2   4   0  46975.00  48553.40   8782.61 o
       593    1   5   2   4  -2     34.63     76.84     15.92 o
       594    2   2   5  -4   1    460.82    720.01    129.06 o
       594    1   5   2   4  -1    460.82    720.01    129.06 o
       595    3   5  -2   4   0    104.55     47.76     14.01 o
       595    2   2   5  -4   0    104.55     47.76     14.01 o
       595    1   5   2   4   0    104.55     47.76     14.01 o
       596    2   2   6  -4   1    214.74    235.83     43.94 o
       596    1   6   2   4  -1    214.74    235.83     43.94 o
       597    3   6  -2   4   0  10287.80  10837.80   1904.05 o
       597    2   2   6  -4   0  10287.80  10837.80   1904.05 o
       597    1   6   2   4   0  10287.80  10837.80   1904.05 o
       598    2   2   6  -4  -1     86.53     69.41     19.74 o
       598    1   6   2   4   1     86.53     69.41     19.74 o
       599    1   7   2   4  -2     13.17     51.79     15.92 o
       600    2   2   7  -4   1    489.85    276.16     56.68 o
       600    1   7   2   4  -1    489.85    276.16     56.68 o
       601    2   2   8  -4   1    195.98    256.85     45.64 o
       601    1   8   2   4  -1    195.98    256.85     45.64 o
       602    3   8  -2   4   0    478.11    327.74     66.02 o
       602    2   2   8  -4   0    478.11    327.74     66.02 o
       602    1   8   2   4   0    478.11    327.74     66.02 o
       603    3  10  -2   4   0   8429.92   7339.39   1112.29 o
       603    2   2  10  -4   0   8429.92   7339.39   1112.29 o
       603    1  10   2   4   0   8429.92   7339.39   1112.29 o
       604    2   2  11  -4   1    279.07    189.34     51.16 o
       604    1  11   2   4  -1    279.07    189.34     51.16 o
       605    2   2  13  -4   1    133.37     95.52     28.44 o
       605    1  13   2   4  -1    133.37     95.52     28.44 o
       606    1   2   3   4  -2     14.06      0.64      0.21 o
       607    2   4   2  -4   1    465.12    272.77     71.53 o
       607    1   2   4   4  -1    465.12    272.77     71.53 o
       608    1   3   4   4  -2     33.02     30.14      9.55 o
       609    2   4   3  -4  -1    170.63    359.16     99.98 o
       609    1   3   4   4   1    170.63    359.16     99.98 o
       610    2   4   4  -4   1     80.52     89.58     18.68 o
       610    1   4   4   4  -1     80.52     89.58     18.68 o
       611    2   4   4  -4  -1    234.79    322.86     89.15 o
       611    1   4   4   4   1    234.79    322.86     89.15 o
       612    1   5   4   4  -2     24.88     17.19      3.61 o
       613    2   4   5  -4  -1    858.06   1580.13    272.55 o
       613    1   5   4   4   1    858.06   1580.13    272.55 o
       614    2   4   6  -4   1    239.15    144.98     32.05 o
       614    1   6   4   4  -1    239.15    144.98     32.05 o
       615    3   6  -4   4   0   1861.36   1024.20    180.22 o
       615    2   4   6  -4   0   1861.36   1024.20    180.22 o
       615    1   6   4   4   0   1861.36   1024.20    180.22 o
       616    1   7   4   4  -2     61.64     50.31     15.71 o
       617    2   4   7  -4   1    197.05     76.20     15.92 o
       617    1   7   4   4  -1    197.05     76.20     15.92 o
       618    2   4   8  -4   1     47.02     48.40     12.31 o
       618    1   8   4   4  -1     47.02     48.40     12.31 o
       619    3   8  -4   4   0    377.78    416.05     86.61 o
       619    2   4   8  -4   0    377.78    416.05     86.61 o
       619    1   8   4   4   0    377.78    416.05     86.61 o
       620    1   9   4   4  -2     46.97    117.38     32.48 o
       621    2   4   9  -4   1    640.77    462.11     74.93 o
       621    1   9   4   4  -1    640.77    462.11     74.93 o
       622    3   9  -4   4   0     21.58     31.84     10.19 o
       622    2   4   9  -4   0     21.58     31.84     10.19 o
       622    1   9   4   4   0     21.58     31.84     10.19 o
       623    2   4  10  -4   1    174.32    103.59     28.44 o
       623    1  10   4   4  -1    174.32    103.59     28.44 o
       624    3  10  -4   4   0  32654.70  33780.80   5429.61 o
       624    2   4  10  -4   0  32654.70  33780.80   5429.61 o
       624    1  10   4   4   0  32654.70  33780.80   5429.61 o
       625    2   6   4  -4   1    100.92     80.87     26.53 o
       625    1   4   6   4  -1    100.92     80.87     26.53 o
       626    3   4  -6   4   0   1319.23    796.22    200.38 o
       626    2   6   4  -4   0   1319.23    796.22    200.38 o
       626    1   4   6   4   0   1319.23    796.22    200.38 o
       627    1   5   6   4  -2     40.83    126.94     33.33 o
       628    2   6   5  -4   1    571.52   1080.66    267.46 o
       628    1   5   6   4  -1    571.52   1080.66    267.46 o
       629    2   6   6  -4   1    229.07    278.28     72.17 o
       629    1   6   6   4  -1    229.07    278.28     72.17 o
       630    3   6  -6   4   0  39785.20  43940.00  10623.20 o
       630    2   6   6  -4   0  39785.20  43940.00  10623.20 o
       630    1   6   6   4   0  39785.20  43940.00  10623.20 o
       631    3   8  -6   4   0   6302.65   7208.85   1747.61 o
       631    2   6   8  -4   0   6302.65   7208.85   1747.61 o
       631    1   8   6   4   0   6302.65   7208.85   1747.61 o
       632    2   6  10  -4   1     68.12     63.04     20.17 o
       632    1  10   6   4  -1     68.12     63.04     20.17 o
       633    3   6  -8   4   0   5707.71   4113.76   1004.24 o
       633    2   8   6  -4   0   5707.71   4113.76   1004.24 o
       633    1   6   8   4   0   5707.71   4113.76   1004.24 o
       634    2   8   7  -4   1    515.94    249.41     65.80 o
       634    1   7   8   4  -1    515.94    249.41     65.80 o
       635    2   8   9  -4   1    157.21    261.52     68.35 o
       635    1   9   8   4  -1    157.21    261.52     68.35 o
       636    2  10   7  -4   1    337.04    229.67     63.89 o
       636    1   7  10   4  -1    337.04    229.67     63.89 o
       637    2  10   8  -4   1     58.51     53.92     17.62 o
       637    1   8  10   4  -1     58.51     53.92     17.62 o
       638    1   4 -13   5  -2     16.08      5.09      1.27 o
       639    2  -7   2  -5   1     58.60     40.54      9.98 o
       639    1   2  -7   5  -1     58.60     40.54      9.98 o
       640    1   4  -7   5  -2      1.76     46.70     14.65 o
       641    2  -5   2  -5   1    148.07     39.69      9.76 o
       641    1   2  -5   5  -1    148.07     39.69      9.76 o
       642    2  -5   3  -5   1      9.73     94.67     17.19 o
       642    1   3  -5   5  -1      9.73     94.67     17.19 o
       643    2  -5   6  -5   1    102.04     57.74     13.59 o
       643    1   6  -5   5  -1    102.04     57.74     13.59 o
       644    3   1   3   5   0  37996.80  36199.60   6084.89 o
       644    2  -3   1  -5   0  37996.80  36199.60   6084.89 o
       644    1   1  -3   5   0  37996.80  36199.60   6084.89 o
       645    2  -3   2  -5   1    120.38     46.49     10.40 o
       645    1   2  -3   5  -1    120.38     46.49     10.40 o
       646    2  -3   4  -5   1    205.80     35.02      9.13 o
       646    1   4  -3   5  -1    205.80     35.02      9.13 o
       647    2  -3   5  -5   1     80.85     28.23      8.07 o
       647    1   5  -3   5  -1     80.85     28.23      8.07 o
       648    2  -3   6  -5   1    296.35    289.53     45.85 o
       648    1   6  -3   5  -1    296.35    289.53     45.85 o
       649    2  -1   2  -5   1    156.90    233.07     32.90 o
       649    1   2  -1   5  -1    156.90    233.07     32.90 o
       650    2  -1   3  -5   1     36.34     28.66      7.85 o
       650    1   3  -1   5  -1     36.34     28.66      7.85 o
       651    3   3   1   5   0  38471.10  38806.30   6381.64 o
       651    2  -1   3  -5   0  38471.10  38806.30   6381.64 o
       651    1   3  -1   5   0  38471.10  38806.30   6381.64 o
       652    1   4  -1   5  -2     42.17     53.49     13.37 o
       653    3   5   1   5   0   5179.40   7011.65   1213.33 o
       653    2  -1   5  -5   0   5179.40   7011.65   1213.33 o
       653    1   5  -1   5   0   5179.40   7011.65   1213.33 o
       654    3   7   1   5   0    946.73   1493.94    259.82 o
       654    2  -1   7  -5   0    946.73   1493.94    259.82 o
       654    1   7  -1   5   0    946.73   1493.94    259.82 o
       655    2  -1   8  -5   1    158.85    154.11     30.78 o
       655    1   8  -1   5  -1    158.85    154.11     30.78 o
       656    2  -1  10  -5   1    246.52    180.64     53.07 o
       656    1  10  -1   5  -1    246.52    180.64     53.07 o
       657    2   1   2  -5   1    146.22    398.85     65.80 o
       657    1   2   1   5  -1    146.22    398.85     65.80 o
       658    3   3  -1   5   0  37156.00  35834.30   6298.85 o
       658    2   1   3  -5   0  37156.00  35834.30   6298.85 o
       658    1   3   1   5   0  37156.00  35834.30   6298.85 o
       659    3   5  -1   5   0   6025.12   5490.32    969.43 o
       659    2   1   5  -5   0   6025.12   5490.32    969.43 o
       659    1   5   1   5   0   6025.12   5490.32    969.43 o
       660    2   1   6  -5   1    135.62     80.87     21.44 o
       660    1   6   1   5  -1    135.62     80.87     21.44 o
       661    3   7  -1   5   0   1417.67   1196.98    212.48 o
       661    2   1   7  -5   0   1417.67   1196.98    212.48 o
       661    1   7   1   5   0   1417.67   1196.98    212.48 o
       662    2   1   8  -5   1    226.25    106.56     24.41 o
       662    1   8   1   5  -1    226.25    106.56     24.41 o
       663    2   1  10  -5   1    140.93    167.69     50.94 o
       663    1  10   1   5  -1    140.93    167.69     50.94 o
       664    2   3   2  -5   1    104.47    191.47     40.76 o
       664    1   2   3   5  -1    104.47    191.47     40.76 o
       665    1   3   3   5  -2     78.09     26.53      8.28 o
       666    2   3   4  -5   1    238.12    140.52     30.78 o
       666    1   4   3   5  -1    238.12    140.52     30.78 o
       667    2   3   5  -5   1     64.70     34.81     10.19 o
       667    1   5   3   5  -1     64.70     34.81     10.19 o
       668    3   5  -3   5   0  10522.60  11110.60   2006.15 o
       668    2   3   5  -5   0  10522.60  11110.60   2006.15 o
       668    1   5   3   5   0  10522.60  11110.60   2006.15 o
       669    1   6   3   5  -2    120.55     21.23      6.58 o
       670    2   3   6  -5   1    189.29    448.52     77.48 o
       670    1   6   3   5  -1    189.29    448.52     77.48 o
       671    3   6  -3   5   0    210.28    211.21     48.61 o
       671    2   3   6  -5   0    210.28    211.21     48.61 o
       671    1   6   3   5   0    210.28    211.21     48.61 o
       672    2   5   2  -5   1    145.74    222.03     67.93 o
       672    1   2   5   5  -1    145.74    222.03     67.93 o
       673    2   5   6  -5   1     71.35     95.10     20.17 o
       673    1   6   5   5  -1     71.35     95.10     20.17 o
       674    1   8   5   5  -2      1.39     37.15      9.98 o
       675    2   5   8  -5   1    144.03     88.09     20.80 o
       675    1   8   5   5  -1    144.03     88.09     20.80 o
       676    2   7   8  -5   1     62.40    182.76     50.10 o
       676    1   8   7   5  -1     62.40    182.76     50.10 o
       677    2   9   6  -5   1     22.13     81.30     26.32 o
       677    1   6   9   5  -1     22.13     81.30     26.32 o
       678    1   8  10   5  -2     66.55    211.42     57.52 o
       679    1   5 -10   6  -2    104.37     42.45     13.16 o
       680    1   8  -9   6  -3    147.55     71.53     21.01 o
       681    1   0  -8   6  -3   1090.53   1501.59    375.29 o
       682    1   5  -6   6  -2      3.48     35.87     11.04 o
       683    2  -6   5  -6   1    116.96     33.75      8.49 o
       683    1   5  -6   6  -1    116.96     33.75      8.49 o
       684    2  -4   1  -6   1    156.88     45.43     12.31 o
       684    1   1  -4   6  -1    156.88     45.43     12.31 o
       685    2  -4   3  -6   1    156.58     22.29      7.22 o
       685    1   3  -4   6  -1    156.58     22.29      7.22 o
       686    2  -4   4  -6   1      2.77     25.68      7.85 o
       686    1   4  -4   6  -1      2.77     25.68      7.85 o
       687    2  -2   1  -6   1    126.71     26.75      8.92 o
       687    1   1  -2   6  -1    126.71     26.75      8.92 o
       688    2  -2   3  -6   1    109.25     38.21      9.55 o
       688    1   3  -2   6  -1    109.25     38.21      9.55 o
       689    2  -2   5  -6   1    107.90     94.46     22.29 o
       689    1   5  -2   6  -1    107.90     94.46     22.29 o
       690    2  -2   9  -6   1     68.70     87.03     20.80 o
       690    1   9  -2   6  -1     68.70     87.03     20.80 o
       691    1   0   0   6  -3    112.40     28.44      9.13 o
       692    1   1   0   6  -1     92.64     98.28     17.41 o
       693    1   2   0   6  -2      7.81     16.56      5.09 o
       694    2   0   2  -6   1     43.01     34.81      9.55 o
       694    1   2   0   6  -1     43.01     34.81      9.55 o
       695    1   5   0   6  -1     84.75    234.56     49.67 o
       696    1   7   0   6  -1     46.24     90.64     21.44 o
       697    1   8   0   6  -2      5.48      3.61      0.85 o
       698    1   4   1   6  -2      0.26    108.89     31.20 o
       699    2   1   6  -6   1    128.09    470.39     86.39 o
       699    1   6   1   6  -1    128.09    470.39     86.39 o
       700    2   2   0  -6   1     21.11     94.88     24.62 o
       700    1   0   2   6  -1     21.11     94.88     24.62 o
       701    1   1   2   6  -3     17.06     36.93     10.83 o
       702    2   2   1  -6   1     59.36     68.14     16.34 o
       702    1   1   2   6  -1     59.36     68.14     16.34 o
       703    2   2   3  -6   1     51.06    137.55     30.99 o
       703    1   3   2   6  -1     51.06    137.55     30.99 o
       704    2   2   5  -6   1     53.18    188.49     41.39 o
       704    1   5   2   6  -1     53.18    188.49     41.39 o
       705    2   2   9  -6   1     37.50    138.61     31.20 o
       705    1   9   2   6  -1     37.50    138.61     31.20 o
       706    2   4   5  -6   1     26.35     51.37     14.86 o
       706    1   5   4   6  -1     26.35     51.37     14.86 o
       707    1   5   6   6  -3    535.29    196.35     56.89 o
       708    2   6   5  -6   1      9.38    177.24     49.03 o
       708    1   5   6   6  -1      9.38    177.24     49.03 o
       709    1   7  11   6  -3     92.61      2.12      0.42 o
       710    1   1  -3   7  -3     49.01    320.95     36.72 o
       711    1   3  -1   7  -3      6.35     14.43      4.67 o
       712    1   1   0   7  -2     23.01     71.11     16.13 o
       713    1   5   1   7  -2     22.81     50.94     14.86 o
       714    1   0  -6   8  -3     52.38     61.56     20.17 o
