# Supplementary material for: Incommensurate atomic density waves in the high-pressure IVb phase of barium
Source: IUCrJ. 2017 Jan 21;4(Pt 2):152–7. doi: 10.1107/S2052252517000264 (PMC5330526; doi:10.1107/S2052252517000264)
Supplement: Supplementary file 6 [file m-04-00152-Vsup6.hkl]

#
# h,k,l, Fc-squared, Fo-squared, sigma(Fo-squared) and status flag
#
data_V
_shelx_title                             'BaIVb at 19.0 GPa'
_shelx_refln_list_code                   4
_shelx_F_calc_maximum                    362.65
_exptl_crystal_F_000                     1120
_reflns_d_resolution_high                0.5258

loop_
 _space_group_symop_ssg_id
 'x1, x2, x3, x4'
 'x1+1/2, -x2+1/2, -x3, -x4'
 '-x1, -x2, -x3, -x4'
 '-x1+1/2, x2+1/2, x3, x4'

_cell_length_a                           11.4996
_cell_length_b                           11.5527
_cell_length_c                           4.6035
_cell_angle_alpha                        90
_cell_angle_beta                         90
_cell_angle_gamma                        90

_shelx_F_squared_multiplier              1.000

loop_
 _twin_refln_datum_id
 _twin_refln_individual_id
 _twin_refln_index_h
 _twin_refln_index_k
 _twin_refln_index_l
 _twin_refln_index_m_1
 _twin_refln_F_squared_calc
 _twin_refln_F_squared_meas
 _twin_refln_F_squared_sigma
 _twin_refln_include_status
         1    2   0   0   0  -1   5698.20   7374.54   3263.78 o
         1    1   0   0   0   1   5698.20   7374.54   3263.78 o
         2    1   0   0   0   2   1035.12   1389.11    625.41 o
         3    1   0   0   0   3   1930.24   2756.22   1253.97 o
         4    1   1   0   0   3     45.95    105.28     33.00 o
         5    2   0   2   0  -1   5655.12   5658.58   2597.51 o
         5    1   2   0   0   1   5655.12   5658.58   2597.51 o
         6    1   2   0   0   2    236.04    622.27    199.57 o
         7    1   2   0   0   3    699.78    996.26    315.85 o
         8    1   3   0   0   3     32.52     86.43     39.28 o
         9    2   0   4   0  -1   3531.91   2962.07   1385.97 o
         9    1   4   0   0   1   3531.91   2962.07   1385.97 o
        10    1   4   0   0   2    732.16   1040.26    466.70 o
        11    1   4   0   0   3    728.09    884.69    400.70 o
        12    1   5   0   0   2   3113.70   4132.76   1995.67 o
        13    1   5   0   0   3     51.24     61.28     28.29 o
        14    1   6   0   0   2    153.05    265.57    124.14 o
        15    1   6   0   0   3    239.31    268.71    124.14 o
        16    1   7   0   0   3     21.05     23.57     11.00 o
        17    1   8   0   0   3    448.46    694.55    311.14 o
        18    1  10   0   0   3    435.92    295.42    135.14 o
        19    1   0   2   0  -3    623.53    680.41    320.56 o
        20    1   0   2   0  -2    752.38   1112.55    524.84 o
        21    2   2   0   0   1   5180.13   4978.17   2247.09 o
        21    1   0   2   0  -1   5180.13   4978.17   2247.09 o
        22    1   1   2   0  -3     40.81     97.43     33.00 o
        23    1   1   2   0  -2   3966.93   6516.56   2152.81 o
        24    1   1   2   0   2   3767.27   5932.00   2550.37 o
        25    1   1   2   0   3     63.45     73.86     34.57 o
        26    1   2   2   0  -3    661.71    832.84    267.14 o
        27    1   2   2   0  -2    431.39    565.70    182.28 o
        28    2   2   2   0   1   5370.56   7915.10   2661.94 o
        28    1   2   2   0  -1   5370.56   7915.10   2661.94 o
        29    2   2   2   0  -1   4985.90   4821.03   2091.52 o
        29    1   2   2   0   1   4985.90   4821.03   2091.52 o
        30    1   2   2   0   2    488.51    535.84    245.14 o
        31    1   2   2   0   3    585.81    703.98    307.99 o
        32    2   2   3   0  -1   7845.31   6617.13   3043.79 o
        32    1   3   2   0   1   7845.31   6617.13   3043.79 o
        33    1   3   2   0   2   3047.79   4106.05   2008.24 o
        34    1   4   2   0  -3    973.66   1338.83    432.13 o
        35    1   4   2   0  -2    536.36    721.27    232.57 o
        36    2   2   4   0   1   3027.39   3761.91   1491.25 o
        36    1   4   2   0  -1   3027.39   3761.91   1491.25 o
        37    2   2   4   0  -1   3431.97   1995.67    809.27 o
        37    1   4   2   0   1   3431.97   1995.67    809.27 o
        38    1   4   2   0   2    667.03    647.41    279.71 o
        39    1   4   2   0   3   1097.81   1769.39    817.12 o
        40    1   5   2   0  -3     59.25     61.28     23.57 o
        41    1   5   2   0  -2   2958.39   2916.50   1092.12 o
        42    2   2   5   0  -1   5247.61   3442.92   1470.82 o
        42    1   5   2   0   1   5247.61   3442.92   1470.82 o
        43    1   5   2   0   2   2864.42   4439.18   2003.52 o
        44    1   5   2   0   3     92.45     42.43     20.43 o
        45    1   6   2   0  -3    701.32    956.98    424.28 o
        46    1   6   2   0  -2    222.36    307.99    138.28 o
        47    1   6   2   0   2    149.43    424.28    204.28 o
        48    1   6   2   0   3    960.82    832.84    358.28 o
        49    1   8   2   0  -3    312.48    298.56    138.28 o
        50    1   8   2   0   3    365.11    417.99    179.14 o
        51    1  10   2   0   3    119.15     81.71     37.71 o
        52    1   0   4   0  -3    679.26    707.13    304.85 o
        53    1   1   4   0  -3     33.98     47.14     15.71 o
        54    1   1   4   0  -2   3257.04   4409.33   1420.54 o
        55    2   4   1   0   1   7762.94   7269.26   2570.80 o
        55    1   1   4   0  -1   7762.94   7269.26   2570.80 o
        56    1   2   4   0  -3   1001.51    988.41    326.85 o
        57    1   2   4   0  -2    507.77    454.13    152.43 o
        58    1   3   4   0  -3     17.38     53.43     18.86 o
        59    1   3   4   0  -2   2954.60   3325.07   1082.69 o
        60    1   4   4   0  -3    254.68    218.42     72.28 o
        61    1   4   4   0  -2    291.96    397.56    133.57 o
        62    1   4   4   0   2    154.40    172.85     83.28 o
        63    1   4   4   0   3    173.77    163.43     75.43 o
        64    1   5   4   0  -3     48.28     51.86     17.29 o
        65    1   5   4   0  -2   2260.12   2402.66    722.84 o
        66    1   5   4   0   2   2081.51   2573.94    870.55 o
        67    1   6   4   0  -3    467.90    545.27    183.85 o
        68    2   4   6   0  -1   1858.25    938.12    395.99 o
        68    1   6   4   0   1   1858.25    938.12    395.99 o
        69    1   6   4   0   2    372.06    400.70    180.71 o
        70    1   7   4   0  -3      7.42     37.71     12.57 o
        71    1   7   4   0   2   1599.32   1500.68    716.55 o
        72    1   8   4   0   2    319.63     77.00     26.71 o
        73    1   8   4   0   3    262.99    122.57     59.71 o
        74    1   9   4   0   2   1019.73   1310.54    615.99 o
        75    1  10   4   0   3    479.14    259.28    110.00 o
        76    1   0   6   0  -2    310.75    202.71     91.14 o
        77    1   1   6   0  -3     18.46     33.00     11.00 o
        78    1   1   6   0  -2   2340.20   2229.81    725.98 o
        79    2   6   1   0   1   4814.18   3463.35   1480.25 o
        79    1   1   6   0  -1   4814.18   3463.35   1480.25 o
        80    1   2   6   0  -3    589.85    347.28    108.43 o
        81    1   2   6   0  -2    218.97    392.85    132.00 o
        82    2   6   2   0   1   2241.55   1923.38    960.12 o
        82    1   2   6   0  -1   2241.55   1923.38    960.12 o
        83    1   3   6   0  -3     51.66     25.14      9.43 o
        84    1   3   6   0  -2   2503.06   2731.08    890.98 o
        85    2   6   3   0   1   3695.57   2952.65   1324.68 o
        85    1   3   6   0  -1   3695.57   2952.65   1324.68 o
        86    1   4   6   0  -3    508.68    419.56    150.85 o
        87    1   4   6   0  -2    154.59     61.28     25.14 o
        88    2   6   4   0   1   2234.39   1137.69    512.27 o
        88    1   4   6   0  -1   2234.39   1137.69    512.27 o
        89    1   5   6   0  -2   1398.78   2771.94   1269.68 o
        90    2   6   5   0   1   3730.57   2201.52   1035.55 o
        90    1   5   6   0  -1   3730.57   2201.52   1035.55 o
        91    1   6   6   0  -3    387.12    322.14    105.28 o
        92    1   6   6   0  -2    243.35    179.14     55.00 o
        93    2   6   6   0   1    960.31    501.27    219.99 o
        93    1   6   6   0  -1    960.31    501.27    219.99 o
        94    1   7   6   0  -3     74.53     25.14     11.00 o
        95    1   0   8   0  -3    594.69    505.99    227.85 o
        96    1   0   8   0  -2     87.10    143.00     64.43 o
        97    1   1   8   0  -3     11.67     12.57      4.71 o
        98    1   1   8   0  -2   1595.60   1591.82    581.41 o
        99    1   2   8   0  -3    230.44    241.99     86.43 o
       100    1   2   8   0  -2    243.09    204.28     92.71 o
       101    1   3   8   0  -3     72.51     20.43      9.43 o
       102    1   4   8   0  -3    198.73    138.28     17.29 o
       103    1   4   8   0  -2    101.56     45.57     22.00 o
       104    1   5   8   0  -2   1017.73    667.84    333.14 o
       105    2   8   5   0   1   1207.62    887.84    381.85 o
       105    1   5   8   0  -1   1207.62    887.84    381.85 o
       106    1   6   8   0  -2     63.41     69.14     33.00 o
       107    2   8   6   0   1   1299.46    600.27    290.71 o
       107    1   6   8   0  -1   1299.46    600.27    290.71 o
       108    1   7   8   0  -2   1144.79    471.42    213.71 o
       109    1   1  10   0  -3     18.26      7.86      3.14 o
       110    1   2  10   0  -3    112.09     95.85     12.57 o
       111    1   4  10   0  -3    325.64    270.28    128.85 o
       112    1   7  10   0  -2    414.04    554.70    249.85 o
       113    1   9  10   0  -2    561.25     64.43     31.43 o
       114    2 -10   8  -1  -1    179.04     14.14      6.29 o
       114    1   8 -10   1   1    179.04     14.14      6.29 o
       115    2  -9   3  -1  -1     13.99     23.57      9.43 o
       115    1   3  -9   1   1     13.99     23.57      9.43 o
       116    2  -9   6  -1  -1     29.76     62.86     29.86 o
       116    1   6  -9   1   1     29.76     62.86     29.86 o
       117    2  -7   1  -1  -1     27.49     15.71      6.29 o
       117    1   1  -7   1   1     27.49     15.71      6.29 o
       118    1   2  -7   1   2      1.50     17.29      6.29 o
       119    2  -7   4  -1  -1     61.95     75.43     34.57 o
       119    1   4  -7   1   1     61.95     75.43     34.57 o
       120    2  -5   1  -1  -1      5.41      7.86      3.14 o
       120    1   1  -5   1   1      5.41      7.86      3.14 o
       121    1   2  -5   1   2     11.12     15.71      6.29 o
       122    2  -5   4  -1  -1     53.91     33.00     15.71 o
       122    1   4  -5   1   1     53.91     33.00     15.71 o
       123    2  -3   1  -1  -1     18.83     61.28     20.43 o
       123    1   1  -3   1   1     18.83     61.28     20.43 o
       124    1   1  -3   1   3     49.46     47.14     17.29 o
       125    2  -3   2  -1  -1     55.59    204.28     66.00 o
       125    1   2  -3   1   1     55.59    204.28     66.00 o
       126    1   3  -3   1  -2     85.69     12.57      4.71 o
       127    2  -3   3  -1  -1     84.20     39.28     14.14 o
       127    1   3  -3   1   1     84.20     39.28     14.14 o
       128    1   3  -3   1   2     66.17      9.43      3.14 o
       129    1   5  -3   1  -2    179.84     12.57      4.71 o
       130    1   5  -3   1   2     13.42     14.14      6.29 o
       131    2  -3   6  -1  -1    199.27    251.42    103.71 o
       131    1   6  -3   1   1    199.27    251.42    103.71 o
       132    1   6  -3   1   2     58.64     26.71     11.00 o
       133    1   7  -3   1  -3     13.59     88.00     42.43 o
       134    1   7  -3   1   3     29.54     18.86      6.29 o
       135    1   1  -1   1  -2     17.75      7.86      3.14 o
       136    2  -1   2  -1  -1     40.06    114.71     36.14 o
       136    1   2  -1   1   1     40.06    114.71     36.14 o
       137    1   3  -1   1  -3     24.30     95.85     44.00 o
       138    2  -1   3  -1  -1     17.61      9.43      3.14 o
       138    1   3  -1   1   1     17.61      9.43      3.14 o
       139    1   3  -1   1   3     77.80    100.57     40.86 o
       140    1   4  -1   1  -2     15.90     28.29     12.57 o
       141    2  -1   4  -1  -1    163.29    427.42    191.71 o
       141    1   4  -1   1   1    163.29    427.42    191.71 o
       142    2  -1   6  -1  -1    166.80     58.14     28.29 o
       142    1   6  -1   1   1    166.80     58.14     28.29 o
       143    3  -3   0   1   0    129.51      9.43      3.14 o
       143    1  -3   0   1   0    129.51      9.43      3.14 o
       144    2   1   1  -1  -1     13.29     14.14      6.29 o
       144    1   1   1   1   1     13.29     14.14      6.29 o
       145    2   1   2  -1  -1     49.51    241.99    111.57 o
       145    1   2   1   1   1     49.51    241.99    111.57 o
       146    1   3   1   1  -3    221.99     64.43     22.00 o
       147    2   1   3  -1  -1    114.47     67.57     33.00 o
       147    1   3   1   1   1    114.47     67.57     33.00 o
       148    1   3   1   1   3    100.67    108.43     51.86 o
       149    2   1   4  -1  -1    136.21    548.42    249.85 o
       149    1   4   1   1   1    136.21    548.42    249.85 o
       150    2   1   5  -1  -1     97.69     23.57     11.00 o
       150    1   5   1   1   1     97.69     23.57     11.00 o
       151    2   1   6  -1  -1    223.66     66.00     28.29 o
       151    1   6   1   1   1    223.66     66.00     28.29 o
       152    1   7   1   1   2      8.54      4.71      1.57 o
       153    1   1   3   1  -3     49.86     40.86     14.14 o
       154    1   2   3   1  -2      0.21      4.71      1.57 o
       155    1   3   3   1   2      9.76     20.43      9.43 o
       156    1   5   3   1   2     37.71     26.71     12.57 o
       157    2   3   6  -1  -1    229.47     67.57     31.43 o
       157    1   6   3   1   1    229.47     67.57     31.43 o
       158    2   3   7  -1  -1     60.62     47.14     20.43 o
       158    1   7   3   1   1     60.62     47.14     20.43 o
       159    1   7   3   1   3     53.03     77.00     37.71 o
       160    1   2   5   1  -2      0.17     20.43      6.29 o
       161    1   3   5   1  -2     77.87     78.57     31.43 o
       162    2   5   8  -1  -1     42.72    172.85     73.86 o
       162    1   8   5   1   1     42.72    172.85     73.86 o
       163    3   6  10   2   0    476.96    221.57     77.00 o
       163    2 -10   6  -2   0    476.96    221.57     77.00 o
       163    1   6 -10   2   0    476.96    221.57     77.00 o
       164    2  -8   1  -2  -1     17.00     17.29      6.29 o
       164    1   1  -8   2   1     17.00     17.29      6.29 o
       165    1   1  -8   2   2     10.78     18.86      6.29 o
       166    3   2   8   2   0    466.23    210.57     99.00 o
       166    2  -8   2  -2   0    466.23    210.57     99.00 o
       166    1   2  -8   2   0    466.23    210.57     99.00 o
       167    3   4   8   2   0   4031.19   1928.10    853.27 o
       167    2  -8   4  -2   0   4031.19   1928.10    853.27 o
       167    1   4  -8   2   0   4031.19   1928.10    853.27 o
       168    2  -8   7  -2  -1     87.00     23.57     11.00 o
       168    1   7  -8   2   1     87.00     23.57     11.00 o
       169    2  -6   0  -2  -1     70.38     55.00     26.71 o
       169    1   0  -6   2   1     70.38     55.00     26.71 o
       170    2  -6   1  -2  -1     23.38     62.86     18.86 o
       170    1   1  -6   2   1     23.38     62.86     18.86 o
       171    2  -6   3  -2  -1     41.55     12.57      4.71 o
       171    1   3  -6   2   1     41.55     12.57      4.71 o
       172    1   3  -6   2   2      1.98     12.57      3.14 o
       173    2  -6   4  -2  -1     21.09     86.43     29.86 o
       173    1   4  -6   2   1     21.09     86.43     29.86 o
       174    1   5  -6   2   2     43.80     69.14     12.57 o
       175    2  -4   0  -2  -1    192.18    103.71     47.14 o
       175    1   0  -4   2   1    192.18    103.71     47.14 o
       176    2  -4   1  -2  -1     41.78     66.00     22.00 o
       176    1   1  -4   2   1     41.78     66.00     22.00 o
       177    1   1  -4   2   2     14.98     51.86     17.29 o
       178    2  -4   3  -2  -1     52.63     31.43     11.00 o
       178    1   3  -4   2   1     52.63     31.43     11.00 o
       179    2  -4   4  -2  -1     33.71    100.57     28.29 o
       179    1   4  -4   2   1     33.71    100.57     28.29 o
       180    2  -4   5  -2  -1    262.02    230.99     73.86 o
       180    1   5  -4   2   1    262.02    230.99     73.86 o
       181    1   7  -4   2   2     25.38     17.29      7.86 o
       182    2  -4   8  -2  -1    101.16     29.86     12.57 o
       182    1   8  -4   2   1    101.16     29.86     12.57 o
       183    3  -4   2   2   0  75686.50  75288.50  34008.10 o
       183    2  -2  -4  -2   0  75686.50  75288.50  34008.10 o
       183    1  -4  -2   2   0  75686.50  75288.50  34008.10 o
       184    3  -3   2   2   0     63.80     14.14      6.29 o
       184    2  -2  -3  -2   0     63.80     14.14      6.29 o
       184    1  -3  -2   2   0     63.80     14.14      6.29 o
       185    3  -2   2   2   0  26988.40  23966.90  10867.70 o
       185    2  -2  -2  -2   0  26988.40  23966.90  10867.70 o
       185    1  -2  -2   2   0  26988.40  23966.90  10867.70 o
       186    3   0   2   2   0  43768.30  45856.40  20417.10 o
       186    2  -2   0  -2   0  43768.30  45856.40  20417.10 o
       186    1   0  -2   2   0  43768.30  45856.40  20417.10 o
       187    3   1   2   2   0     40.51     88.00     36.14 o
       187    2  -2   1  -2   0     40.51     88.00     36.14 o
       187    1   1  -2   2   0     40.51     88.00     36.14 o
       188    2  -2   1  -2  -1     39.77    210.57     66.00 o
       188    1   1  -2   2   1     39.77    210.57     66.00 o
       189    1   1  -2   2   2     18.15     12.57      4.71 o
       190    1   2  -2   2  -3     89.96     58.14     26.71 o
       191    3   2   2   2   0  27169.40  25258.60  10869.30 o
       191    2  -2   2  -2   0  27169.40  25258.60  10869.30 o
       191    1   2  -2   2   0  27169.40  25258.60  10869.30 o
       192    2  -2   2  -2  -1     50.64    177.57     59.71 o
       192    1   2  -2   2   1     50.64    177.57     59.71 o
       193    1   2  -2   2   2     95.24     33.00     12.57 o
       194    2  -2   3  -2   1    251.24     11.00      4.71 o
       194    1   3  -2   2  -1    251.24     11.00      4.71 o
       195    1   3  -2   2   2     32.09     75.43     26.71 o
       196    2  -2   5  -2  -1      4.10    359.85    127.28 o
       196    1   5  -2   2   1      4.10    359.85    127.28 o
       197    2  -2   6  -2  -1     20.57    102.14     47.14 o
       197    1   6  -2   2   1     20.57    102.14     47.14 o
       198    3   2   1   2   0    122.16     20.43      9.43 o
       198    2  -1   2  -2   0    122.16     20.43      9.43 o
       198    1   2  -1   2   0    122.16     20.43      9.43 o
       199    3  -5   0   2   0     18.19     61.28     29.86 o
       199    1  -5   0   2   0     18.19     61.28     29.86 o
       200    3  -4   0   2   0   1586.37   1913.96    906.69 o
       200    2   0  -4  -2   0   1586.37   1913.96    906.69 o
       200    1  -4   0   2   0   1586.37   1913.96    906.69 o
       201    3  -3   0   2   0     52.12     59.71     28.29 o
       201    1  -3   0   2   0     52.12     59.71     28.29 o
       202    3  -2   0   2   0  44851.50  50756.00  21484.10 o
       202    2   0  -2  -2   0  44851.50  50756.00  21484.10 o
       202    1  -2   0   2   0  44851.50  50756.00  21484.10 o
       203    3  -1   0   2   0      0.98     23.57     11.00 o
       203    1  -1   0   2   0      0.98     23.57     11.00 o
       204    1   0   0   2  -3     97.09     75.43     34.57 o
       205    1   1   0   2   1     40.14    450.99    136.71 o
       206    1   1   0   2   2     24.16     39.28     14.14 o
       207    1   2   0   2  -3     11.41     26.71     11.00 o
       208    3   2   0   2   0  45141.60  43343.70  21484.10 o
       208    2   0   2  -2   0  45141.60  43343.70  21484.10 o
       208    1   2   0   2   0  45141.60  43343.70  21484.10 o
       209    2   0   2  -2  -1     93.71    358.28    114.71 o
       209    1   2   0   2   1     93.71    358.28    114.71 o
       210    1   2   0   2   2     16.06     36.14     14.14 o
       211    1   3   0   2   1    440.04    113.14     42.43 o
       212    1   6   0   2  -3     56.78     39.28     18.86 o
       213    2   0   6  -2  -1    117.26    229.42    106.86 o
       213    1   6   0   2   1    117.26    229.42    106.86 o
       214    1   6   0   2   2     27.00     55.00     26.71 o
       215    1   7   0   2   1    690.02    526.42    240.42 o
       216    1   7   0   2   2     42.06     70.71     33.00 o
       217    3  -2  -1   2   0     99.18     23.57     11.00 o
       217    2   1  -2  -2   0     99.18     23.57     11.00 o
       217    1  -2   1   2   0     99.18     23.57     11.00 o
       218    3  -4  -2   2   0  77128.90  77721.10  35493.00 o
       218    2   2  -4  -2   0  77128.90  77721.10  35493.00 o
       218    1  -4   2   2   0  77128.90  77721.10  35493.00 o
       219    3  -1  -2   2   0     19.64     92.71     42.43 o
       219    2   2  -1  -2   0     19.64     92.71     42.43 o
       219    1  -1   2   2   0     19.64     92.71     42.43 o
       220    1   1   2   2  -3    248.30      9.43      3.14 o
       221    2   2   1  -2  -1    179.24    408.56    168.14 o
       221    1   1   2   2   1    179.24    408.56    168.14 o
       222    2   2   2  -2  -1    116.13    141.43     62.86 o
       222    1   2   2   2   1    116.13    141.43     62.86 o
       223    1   2   2   2   2    251.21     31.43     14.14 o
       224    1   3   2   2   2     45.36     47.14     22.00 o
       225    1   4   2   2  -3     39.47     11.00      4.71 o
       226    2   2   5  -2  -1     68.92    405.42    188.57 o
       226    1   5   2   2   1     68.92    405.42    188.57 o
       227    2   2   7  -2  -1    115.11     44.00     20.43 o
       227    1   7   2   2   1    115.11     44.00     20.43 o
       228    3  -7  -4   2   0     97.91     17.29      7.86 o
       228    2   4  -7  -2   0     97.91     17.29      7.86 o
       228    1  -7   4   2   0     97.91     17.29      7.86 o
       229    3  -5  -4   2   0     32.08     64.43     25.14 o
       229    2   4  -5  -2   0     32.08     64.43     25.14 o
       229    1  -5   4   2   0     32.08     64.43     25.14 o
       230    1   1   4   2  -2      8.71     58.14     25.14 o
       231    1   2   4   2  -3     80.54     25.14      9.43 o
       232    2   4   4  -2  -1    413.95    358.28    111.57 o
       232    1   4   4   2   1    413.95    358.28    111.57 o
       233    2   4   5  -2  -1    742.36    710.27    306.42 o
       233    1   5   4   2   1    742.36    710.27    306.42 o
       234    1   5   4   2   2     26.35     56.57     26.71 o
       235    2   4   8  -2  -1     70.24     58.14     28.29 o
       235    1   8   4   2   1     70.24     58.14     28.29 o
       236    1   2   6   2  -3     95.99     11.00      4.71 o
       237    1   5  10   2  -3     69.64     84.86     20.43 o
       238    3   5  11   3   0   1337.81   1522.68    575.13 o
       238    2 -11   5  -3   0   1337.81   1522.68    575.13 o
       238    1   5 -11   3   0   1337.81   1522.68    575.13 o
       239    2  -9   2  -3  -1      2.19     12.57      4.71 o
       239    1   2  -9   3   1      2.19     12.57      4.71 o
       240    3   3   9   3   0   1677.35   1469.25    625.41 o
       240    2  -9   3  -3   0   1677.35   1469.25    625.41 o
       240    1   3  -9   3   0   1677.35   1469.25    625.41 o
       241    2  -9   3  -3  -1      2.75      9.43      3.14 o
       241    1   3  -9   3   1      2.75      9.43      3.14 o
       242    3   5   9   3   0   1433.89   1233.54    606.56 o
       242    2  -9   5  -3   0   1433.89   1233.54    606.56 o
       242    1   5  -9   3   0   1433.89   1233.54    606.56 o
       243    3  -3   7   3   0  62215.40  70266.40  24219.90 o
       243    2  -7  -3  -3   0  62215.40  70266.40  24219.90 o
       243    1  -3  -7   3   0  62215.40  70266.40  24219.90 o
       244    2  -7   1  -3  -1     15.55     22.00      7.86 o
       244    1   1  -7   3   1     15.55     22.00      7.86 o
       245    3   3   7   3   0  61847.00  56262.10  17126.60 o
       245    2  -7   3  -3   0  61847.00  56262.10  17126.60 o
       245    1   3  -7   3   0  61847.00  56262.10  17126.60 o
       246    2  -7   4  -3  -1     77.56    143.00     15.71 o
       246    1   4  -7   3   1     77.56    143.00     15.71 o
       247    2  -7   5  -3  -1     35.43      7.86      3.14 o
       247    1   5  -7   3   1     35.43      7.86      3.14 o
       248    2  -7   6  -3  -1    118.28     26.71      7.86 o
       248    1   6  -7   3   1    118.28     26.71      7.86 o
       249    3  -3   5   3   0  21064.60  23536.30  10979.30 o
       249    2  -5  -3  -3   0  21064.60  23536.30  10979.30 o
       249    1  -3  -5   3   0  21064.60  23536.30  10979.30 o
       250    3   1   5   3   0  12975.50  12857.10   5184.02 o
       250    2  -5   1  -3   0  12975.50  12857.10   5184.02 o
       250    1   1  -5   3   0  12975.50  12857.10   5184.02 o
       251    2  -5   2  -3  -1      5.07     99.00     33.00 o
       251    1   2  -5   3   1      5.07     99.00     33.00 o
       252    3   3   5   3   0  21274.60  24956.80  10979.30 o
       252    2  -5   3  -3   0  21274.60  24956.80  10979.30 o
       252    1   3  -5   3   0  21274.60  24956.80  10979.30 o
       253    2  -5   4  -3  -1     18.26     97.43     29.86 o
       253    1   4  -5   3   1     18.26     97.43     29.86 o
       254    2  -4   1  -3  -1      6.98      7.86      3.14 o
       254    1   1  -4   3   1      6.98      7.86      3.14 o
       255    3  -5   3   3   0  24004.70  20517.70   9843.20 o
       255    2  -3  -5  -3   0  24004.70  20517.70   9843.20 o
       255    1  -5  -3   3   0  24004.70  20517.70   9843.20 o
       256    3  -1   3   3   0 104448.00 110676.00  50124.30 o
       256    2  -3  -1  -3   0 104448.00 110676.00  50124.30 o
       256    1  -1  -3   3   0 104448.00 110676.00  50124.30 o
       257    3   1   3   3   0 104175.00 109458.00  50124.30 o
       257    2  -3   1  -3   0 104175.00 109458.00  50124.30 o
       257    1   1  -3   3   0 104175.00 109458.00  50124.30 o
       258    2  -3   1  -3  -1      2.22     83.28     26.71 o
       258    1   1  -3   3   1      2.22     83.28     26.71 o
       259    2  -3   2  -3  -1     27.81    311.14    102.14 o
       259    1   2  -3   3   1     27.81    311.14    102.14 o
       260    2  -3   3  -3   1      7.14      4.71      1.57 o
       260    1   3  -3   3  -1      7.14      4.71      1.57 o
       261    2  -3   3  -3  -1     28.09     70.71     23.57 o
       261    1   3  -3   3   1     28.09     70.71     23.57 o
       262    2  -3   4  -3   1    180.27     18.86      7.86 o
       262    1   4  -3   3  -1    180.27     18.86      7.86 o
       263    2  -3   4  -3  -1    101.28     14.14      6.29 o
       263    1   4  -3   3   1    101.28     14.14      6.29 o
       264    3   5   3   3   0  23985.50  22585.60   9843.20 o
       264    2  -3   5  -3   0  23985.50  22585.60   9843.20 o
       264    1   5  -3   3   0  23985.50  22585.60   9843.20 o
       265    2  -3   5  -3  -1     13.30     45.57     15.71 o
       265    1   5  -3   3   1     13.30     45.57     15.71 o
       266    2  -3   6  -3  -1    173.44     37.71     12.57 o
       266    1   6  -3   3   1    173.44     37.71     12.57 o
       267    2  -3   7  -3  -1     50.37     26.71     12.57 o
       267    1   7  -3   3   1     50.37     26.71     12.57 o
       268    2  -3   8  -3  -1    227.54    531.13    238.85 o
       268    1   8  -3   3   1    227.54    531.13    238.85 o
       269    3  -5   1   3   0  15654.10  14989.50   6909.41 o
       269    2  -1  -5  -3   0  15654.10  14989.50   6909.41 o
       269    1  -5  -1   3   0  15654.10  14989.50   6909.41 o
       270    3  -2   1   3   0      2.67     17.29      7.86 o
       270    2  -1  -2  -3   0      2.67     17.29      7.86 o
       270    1  -2  -1   3   0      2.67     17.29      7.86 o
       271    2  -1   1  -3   1      1.59     17.29      6.29 o
       271    1   1  -1   3  -1      1.59     17.29      6.29 o
       272    2  -1   1  -3  -1      0.02      4.71      1.57 o
       272    1   1  -1   3   1      0.02      4.71      1.57 o
       273    2  -1   2  -3   1      9.95    267.14     84.86 o
       273    1   2  -1   3  -1      9.95    267.14     84.86 o
       274    2  -1   2  -3  -1     16.66    243.57     80.14 o
       274    1   2  -1   3   1     16.66    243.57     80.14 o
       275    1   3  -1   3  -3     14.10     23.57     11.00 o
       276    2  -1   3  -3   1     21.43     14.14      4.71 o
       276    1   3  -1   3  -1     21.43     14.14      4.71 o
       277    3   3   1   3   0 105906.00 102026.00  50180.80 o
       277    2  -1   3  -3   0 105906.00 102026.00  50180.80 o
       277    1   3  -1   3   0 105906.00 102026.00  50180.80 o
       278    2  -1   3  -3  -1      8.04     14.14      6.29 o
       278    1   3  -1   3   1      8.04     14.14      6.29 o
       279    2  -1   4  -3   1    181.96     48.71     23.57 o
       279    1   4  -1   3  -1    181.96     48.71     23.57 o
       280    2  -1   4  -3  -1     67.51    293.85    110.00 o
       280    1   4  -1   3   1     67.51    293.85    110.00 o
       281    2  -1   6  -3  -1    103.02     89.57     40.86 o
       281    1   6  -1   3   1    103.02     89.57     40.86 o
       282    2  -1   8  -3  -1    152.56     53.43     25.14 o
       282    1   8  -1   3   1    152.56     53.43     25.14 o
       283    3  -7  -1   3   0   3260.98   2677.65   1191.12 o
       283    2   1  -7  -3   0   3260.98   2677.65   1191.12 o
       283    1  -7   1   3   0   3260.98   2677.65   1191.12 o
       284    3  -5  -1   3   0  14190.40  13110.10   6078.14 o
       284    2   1  -5  -3   0  14190.40  13110.10   6078.14 o
       284    1  -5   1   3   0  14190.40  13110.10   6078.14 o
       285    3  -2  -1   3   0      9.97     14.14      6.29 o
       285    2   1  -2  -3   0      9.97     14.14      6.29 o
       285    1  -2   1   3   0      9.97     14.14      6.29 o
       286    2   1   2  -3   1     62.47    472.99    218.42 o
       286    1   2   1   3  -1     62.47    472.99    218.42 o
       287    2   1   2  -3  -1     21.07    197.99     72.28 o
       287    1   2   1   3   1     21.07    197.99     72.28 o
       288    2   1   4  -3   1      3.87     33.00     15.71 o
       288    1   4   1   3  -1      3.87     33.00     15.71 o
       289    2   1   4  -3  -1     56.85    353.56    163.43 o
       289    1   4   1   3   1     56.85    353.56    163.43 o
       290    2   1   6  -3  -1    128.40    499.70    219.99 o
       290    1   6   1   3   1    128.40    499.70    219.99 o
       291    2   1   8  -3  -1    131.55     42.43     20.43 o
       291    1   8   1   3   1    131.55     42.43     20.43 o
       292    2   1   9  -3  -1     18.48     11.00      4.71 o
       292    1   9   1   3   1     18.48     11.00      4.71 o
       293    2   1  10  -3  -1    171.18    138.28     62.86 o
       293    1  10   1   3   1    171.18    138.28     62.86 o
       294    3  -9  -3   3   0   1856.93   1308.97    592.41 o
       294    2   3  -9  -3   0   1856.93   1308.97    592.41 o
       294    1  -9   3   3   0   1856.93   1308.97    592.41 o
       295    3  -7  -3   3   0  77193.40  76295.80  34520.30 o
       295    2   3  -7  -3   0  77193.40  76295.80  34520.30 o
       295    1  -7   3   3   0  77193.40  76295.80  34520.30 o
       296    3  -5  -3   3   0  22367.80  21565.80   9835.34 o
       296    2   3  -5  -3   0  22367.80  21565.80   9835.34 o
       296    1  -5   3   3   0  22367.80  21565.80   9835.34 o
       297    2   3   2  -3  -1     30.82    416.42    191.71 o
       297    1   2   3   3   1     30.82    416.42    191.71 o
       298    2   3   3  -3  -1     49.65     26.71     12.57 o
       298    1   3   3   3   1     49.65     26.71     12.57 o
       299    2   3   4  -3  -1     83.31     56.57     18.86 o
       299    1   4   3   3   1     83.31     56.57     18.86 o
       300    2   3   5  -3   1      8.70     11.00      4.71 o
       300    1   5   3   3  -1      8.70     11.00      4.71 o
       301    2   3   6  -3   1    249.60    323.71    106.86 o
       301    1   6   3   3  -1    249.60    323.71    106.86 o
       302    2   3   7  -3  -1      7.66     51.86     25.14 o
       302    1   7   3   3   1      7.66     51.86     25.14 o
       303    2   3   8  -3  -1    190.35    688.27    311.14 o
       303    1   8   3   3   1    190.35    688.27    311.14 o
       304    3  -9  -5   3   0   1741.21    758.98    259.28 o
       304    2   5  -9  -3   0   1741.21    758.98    259.28 o
       304    1  -9   5   3   0   1741.21    758.98    259.28 o
       305    2   5   8  -3  -1     52.39    157.14     75.43 o
       305    1   8   5   3   1     52.39    157.14     75.43 o
       306    1   6   7   3  -3     16.03     25.14      6.29 o
       307    3   0  10   4   0    503.23    435.28    158.71 o
       307    2 -10   0  -4   0    503.23    435.28    158.71 o
       307    1   0 -10   4   0    503.23    435.28    158.71 o
       308    2 -10   3  -4   1    155.87     56.57     22.00 o
       308    1   3 -10   4  -1    155.87     56.57     22.00 o
       309    2 -10   7  -4   1    105.61     23.57      7.86 o
       309    1   7 -10   4  -1    105.61     23.57      7.86 o
       310    2 -10   8  -4   1     59.48     33.00     15.71 o
       310    1   8 -10   4  -1     59.48     33.00     15.71 o
       311    3  -2   8   4   0    287.78    202.71     94.28 o
       311    2  -8  -2  -4   0    287.78    202.71     94.28 o
       311    1  -2  -8   4   0    287.78    202.71     94.28 o
       312    2  -8   0  -4   1    202.89     75.43     36.14 o
       312    1   0  -8   4  -1    202.89     75.43     36.14 o
       313    2  -8   1  -4   1    226.84    160.28     64.43 o
       313    1   1  -8   4  -1    226.84    160.28     64.43 o
       314    3   2   8   4   0    290.26    251.42     94.28 o
       314    2  -8   2  -4   0    290.26    251.42     94.28 o
       314    1   2  -8   4   0    290.26    251.42     94.28 o
       315    2  -8   4  -4   1    233.81    155.57     72.28 o
       315    1   4  -8   4  -1    233.81    155.57     72.28 o
       316    3   4   8   4   0    129.94    356.71    135.14 o
       316    2  -8   4  -4   0    129.94    356.71    135.14 o
       316    1   4  -8   4   0    129.94    356.71    135.14 o
       317    1   7  -8   4  -2    166.48     25.14     11.00 o
       318    2  -8   7  -4   1    330.76    150.85     67.57 o
       318    1   7  -8   4  -1    330.76    150.85     67.57 o
       319    3  -4   6   4   0   1131.00    950.69    372.42 o
       319    2  -6  -4  -4   0   1131.00    950.69    372.42 o
       319    1  -4  -6   4   0   1131.00    950.69    372.42 o
       320    3  -2   6   4   0   7557.01   7556.82   3625.20 o
       320    2  -6  -2  -4   0   7557.01   7556.82   3625.20 o
       320    1  -2  -6   4   0   7557.01   7556.82   3625.20 o
       321    2  -6   0  -4   1    289.97    116.28     56.57 o
       321    1   0  -6   4  -1    289.97    116.28     56.57 o
       322    2  -6   1  -4   1    297.37    165.00     48.71 o
       322    1   1  -6   4  -1    297.37    165.00     48.71 o
       323    2  -6   2  -4   1    522.08    179.14     58.14 o
       323    1   2  -6   4  -1    522.08    179.14     58.14 o
       324    3   2   6   4   0   7606.97   7924.53   3625.20 o
       324    2  -6   2  -4   0   7606.97   7924.53   3625.20 o
       324    1   2  -6   4   0   7606.97   7924.53   3625.20 o
       325    1   3  -6   4  -2    264.65     59.71     26.71 o
       326    2  -6   3  -4   1    329.51    169.71     56.57 o
       326    1   3  -6   4  -1    329.51    169.71     56.57 o
       327    2  -6   5  -4   1    192.48    301.71    143.00 o
       327    1   5  -6   4  -1    192.48    301.71    143.00 o
       328    1   6  -6   4  -2     19.40     23.57     11.00 o
       329    2  -6   6  -4   1    239.64     69.14     33.00 o
       329    1   6  -6   4  -1    239.64     69.14     33.00 o
       330    3   6   6   4   0  28771.90  29930.30  14031.00 o
       330    2  -6   6  -4   0  28771.90  29930.30  14031.00 o
       330    1   6  -6   4   0  28771.90  29930.30  14031.00 o
       331    3  -6   4   4   0   1169.59   1282.26    518.56 o
       331    2  -4  -6  -4   0   1169.59   1282.26    518.56 o
       331    1  -6  -4   4   0   1169.59   1282.26    518.56 o
       332    3  -4   4   4   0  34835.20  29182.30  13333.30 o
       332    2  -4  -4  -4   0  34835.20  29182.30  13333.30 o
       332    1  -4  -4   4   0  34835.20  29182.30  13333.30 o
       333    2  -4   0  -4   1    391.91    106.86     51.86 o
       333    1   0  -4   4  -1    391.91    106.86     51.86 o
       334    3   0   4   4   0   3003.26   3614.20   1609.11 o
       334    2  -4   0  -4   0   3003.26   3614.20   1609.11 o
       334    1   0  -4   4   0   3003.26   3614.20   1609.11 o
       335    2  -4   0  -4  -1     80.34    146.14     20.43 o
       335    1   0  -4   4   1     80.34    146.14     20.43 o
       336    1   1  -4   4  -2    105.60     31.43     11.00 o
       337    2  -4   1  -4   1    423.90    449.42    146.14 o
       337    1   1  -4   4  -1    423.90    449.42    146.14 o
       338    3   1   4   4   0     23.89     37.71     17.29 o
       338    2  -4   1  -4   0     23.89     37.71     17.29 o
       338    1   1  -4   4   0     23.89     37.71     17.29 o
       339    2  -4   1  -4  -1    269.05     31.43      6.29 o
       339    1   1  -4   4   1    269.05     31.43      6.29 o
       340    2  -4   2  -4   1    442.02    402.28    146.14 o
       340    1   2  -4   4  -1    442.02    402.28    146.14 o
       341    3   2   4   4   0  37128.10  43529.10  20403.00 o
       341    2  -4   2  -4   0  37128.10  43529.10  20403.00 o
       341    1   2  -4   4   0  37128.10  43529.10  20403.00 o
       342    2  -4   3  -4   1    246.64     33.00     11.00 o
       342    1   3  -4   4  -1    246.64     33.00     11.00 o
       343    1   4  -4   4  -2     11.34     36.14     17.29 o
       344    2  -4   4  -4   1    241.49    108.43     39.28 o
       344    1   4  -4   4  -1    241.49    108.43     39.28 o
       345    3   4   4   4   0  34800.40  30219.40  13333.30 o
       345    2  -4   4  -4   0  34800.40  30219.40  13333.30 o
       345    1   4  -4   4   0  34800.40  30219.40  13333.30 o
       346    2  -4   5  -4   1    462.01    262.42    106.86 o
       346    1   5  -4   4  -1    462.01    262.42    106.86 o
       347    2  -4   6  -4   1    276.67    161.85     56.57 o
       347    1   6  -4   4  -1    276.67    161.85     56.57 o
       348    3   8   4   4   0    263.75    504.42    207.42 o
       348    2  -4   8  -4   0    263.75    504.42    207.42 o
       348    1   8  -4   4   0    263.75    504.42    207.42 o
       349    2  -3   2  -4   1     71.92      4.71      1.57 o
       349    1   2  -3   4  -1     71.92      4.71      1.57 o
       350    3  -8   2   4   0    169.64    196.42     89.57 o
       350    2  -2  -8  -4   0    169.64    196.42     89.57 o
       350    1  -8  -2   4   0    169.64    196.42     89.57 o
       351    3  -6   2   4   0   7871.51   6057.72   2892.93 o
       351    2  -2  -6  -4   0   7871.51   6057.72   2892.93 o
       351    1  -6  -2   4   0   7871.51   6057.72   2892.93 o
       352    3  -5   2   4   0      0.83     39.28     18.86 o
       352    2  -2  -5  -4   0      0.83     39.28     18.86 o
       352    1  -5  -2   4   0      0.83     39.28     18.86 o
       353    3  -4   2   4   0  38282.50  42180.90  18592.70 o
       353    2  -2  -4  -4   0  38282.50  42180.90  18592.70 o
       353    1  -4  -2   4   0  38282.50  42180.90  18592.70 o
       354    3  -2   2   4   0   3381.43   2976.22   1321.54 o
       354    2  -2  -2  -4   0   3381.43   2976.22   1321.54 o
       354    1  -2  -2   4   0   3381.43   2976.22   1321.54 o
       355    2  -2   0  -4   1    350.45    454.13    219.99 o
       355    1   0  -2   4  -1    350.45    454.13    219.99 o
       356    3   0   2   4   0   6227.97   6953.41   3174.21 o
       356    2  -2   0  -4   0   6227.97   6953.41   3174.21 o
       356    1   0  -2   4   0   6227.97   6953.41   3174.21 o
       357    2  -2   0  -4  -1     63.21     28.29      9.43 o
       357    1   0  -2   4   1     63.21     28.29      9.43 o
       358    1   1  -2   4  -2     47.99    197.99     66.00 o
       359    2  -2   1  -4   1    410.18    150.85     50.28 o
       359    1   1  -2   4  -1    410.18    150.85     50.28 o
       360    2  -2   1  -4  -1    210.70    509.13     22.00 o
       360    1   1  -2   4   1    210.70    509.13     22.00 o
       361    2  -2   2  -4   1    215.92    303.28    103.71 o
       361    1   2  -2   4  -1    215.92    303.28    103.71 o
       362    3   2   2   4   0   3364.09   2756.22   1321.54 o
       362    2  -2   2  -4   0   3364.09   2756.22   1321.54 o
       362    1   2  -2   4   0   3364.09   2756.22   1321.54 o
       363    2  -2   2  -4  -1    184.30    136.71     14.14 o
       363    1   2  -2   4   1    184.30    136.71     14.14 o
       364    1   3  -2   4  -2     17.52     78.57     36.14 o
       365    2  -2   3  -4   1    350.08    980.55    318.99 o
       365    1   3  -2   4  -1    350.08    980.55    318.99 o
       366    3   3   2   4   0     29.89     29.86     14.14 o
       366    2  -2   3  -4   0     29.89     29.86     14.14 o
       366    1   3  -2   4   0     29.89     29.86     14.14 o
       367    2  -2   3  -4  -1    243.75    190.14     15.71 o
       367    1   3  -2   4   1    243.75    190.14     15.71 o
       368    2  -2   4  -4   1    406.92    318.99    102.14 o
       368    1   4  -2   4  -1    406.92    318.99    102.14 o
       369    3   4   2   4   0  38459.50  40100.40  18594.30 o
       369    2  -2   4  -4   0  38459.50  40100.40  18594.30 o
       369    1   4  -2   4   0  38459.50  40100.40  18594.30 o
       370    2  -2   5  -4   1    320.47    534.27    193.28 o
       370    1   5  -2   4  -1    320.47    534.27    193.28 o
       371    2  -2   6  -4  -1    239.60     75.43     12.57 o
       371    1   6  -2   4   1    239.60     75.43     12.57 o
       372    2  -1   2  -4  -1     32.21     29.86      7.86 o
       372    1   2  -1   4   1     32.21     29.86      7.86 o
       373    3  -9   0   4   0     54.27     14.14      6.29 o
       373    1  -9   0   4   0     54.27     14.14      6.29 o
       374    3  -8   0   4   0  30558.80  29051.90  13173.00 o
       374    2   0  -8  -4   0  30558.80  29051.90  13173.00 o
       374    1  -8   0   4   0  30558.80  29051.90  13173.00 o
       375    3  -6   0   4   0  41597.50  46725.30  21190.20 o
       375    2   0  -6  -4   0  41597.50  46725.30  21190.20 o
       375    1  -6   0   4   0  41597.50  46725.30  21190.20 o
       376    3  -4   0   4   0   3571.65   4051.05   1816.53 o
       376    2   0  -4  -4   0   3571.65   4051.05   1816.53 o
       376    1  -4   0   4   0   3571.65   4051.05   1816.53 o
       377    3  -2   0   4   0   7570.34   6415.99   2993.50 o
       377    2   0  -2  -4   0   7570.34   6415.99   2993.50 o
       377    1  -2   0   4   0   7570.34   6415.99   2993.50 o
       378    2   0   0  -4   1    551.91    889.41    388.13 o
       378    1   0   0   4  -1    551.91    889.41    388.13 o
       379    3   0   0   4   0 142072.00 131518.00  59474.00 o
       379    2   0   0  -4   0 142072.00 131518.00  59474.00 o
       379    1   0   0   4   0 142072.00 131518.00  59474.00 o
       380    1   1   0   4  -2      3.47    256.14     86.43 o
       381    1   1   0   4  -1    349.58   1029.26    333.14 o
       382    3   1   0   4   0      3.94     64.43     28.29 o
       382    1   1   0   4   0      3.94     64.43     28.29 o
       383    1   2   0   4  -2     36.44     42.43     14.14 o
       384    2   0   2  -4   1    138.18    234.14     72.28 o
       384    1   2   0   4  -1    138.18    234.14     72.28 o
       385    3   2   0   4   0   7568.46   7071.26   2995.07 o
       385    2   0   2  -4   0   7568.46   7071.26   2995.07 o
       385    1   2   0   4   0   7568.46   7071.26   2995.07 o
       386    2   0   2  -4  -1    154.99    190.14     12.57 o
       386    1   2   0   4   1    154.99    190.14     12.57 o
       387    1   3   0   4  -1    498.87    287.57    119.43 o
       388    1   3   0   4   1    484.73    659.98    301.71 o
       389    2   0   4  -4   1    355.21    707.13    328.42 o
       389    1   4   0   4  -1    355.21    707.13    328.42 o
       390    1   5   0   4  -1    143.29     22.00      9.43 o
       391    2   0   6  -4   1     83.94     84.86     39.28 o
       391    1   6   0   4  -1     83.94     84.86     39.28 o
       392    2   0   6  -4  -1     84.76    135.14     15.71 o
       392    1   6   0   4   1     84.76    135.14     15.71 o
       393    1   7   0   4  -1    441.71   1054.40    510.70 o
       394    2   1   2  -4  -1     21.55     50.28     22.00 o
       394    1   2   1   4   1     21.55     50.28     22.00 o
       395    3 -10  -2   4   0   7498.86   7514.40   3637.77 o
       395    2   2 -10  -4   0   7498.86   7514.40   3637.77 o
       395    1 -10   2   4   0   7498.86   7514.40   3637.77 o
       396    3  -8  -2   4   0    150.39    227.85    113.14 o
       396    2   2  -8  -4   0    150.39    227.85    113.14 o
       396    1  -8   2   4   0    150.39    227.85    113.14 o
       397    3  -6  -2   4   0   7482.76   7206.40   3348.64 o
       397    2   2  -6  -4   0   7482.76   7206.40   3348.64 o
       397    1  -6   2   4   0   7482.76   7206.40   3348.64 o
       398    3  -5  -2   4   0      2.97     39.28     18.86 o
       398    2   2  -5  -4   0      2.97     39.28     18.86 o
       398    1  -5   2   4   0      2.97     39.28     18.86 o
       399    3  -4  -2   4   0  37268.10  37790.40  17187.90 o
       399    2   2  -4  -4   0  37268.10  37790.40  17187.90 o
       399    1  -4   2   4   0  37268.10  37790.40  17187.90 o
       400    3  -2  -2   4   0   3516.81   3345.49   1387.54 o
       400    2   2  -2  -4   0   3516.81   3345.49   1387.54 o
       400    1  -2   2   4   0   3516.81   3345.49   1387.54 o
       401    3   0  -2   4   0   6242.73   4381.04   1968.95 o
       401    2   2   0  -4   0   6242.73   4381.04   1968.95 o
       401    1   0   2   4   0   6242.73   4381.04   1968.95 o
       402    1   1   2   4  -2     17.69    124.14     51.86 o
       403    2   2   1  -4   1    349.70     40.86     18.86 o
       403    1   1   2   4  -1    349.70     40.86     18.86 o
       404    2   2   2  -4   1     87.28    182.28     83.28 o
       404    1   2   2   4  -1     87.28    182.28     83.28 o
       405    2   2   2  -4  -1    146.29    179.14     78.57 o
       405    1   2   2   4   1    146.29    179.14     78.57 o
       406    1   3   2   4  -2     33.55    339.42    155.57 o
       407    2   2   3  -4   1    304.69   1004.12    485.56 o
       407    1   3   2   4  -1    304.69   1004.12    485.56 o
       408    2   2   3  -4  -1    222.88    287.57    127.28 o
       408    1   3   2   4   1    222.88    287.57    127.28 o
       409    1   4   2   4  -2     11.35      4.71      1.57 o
       410    2   2   4  -4   1    162.79    468.27    221.57 o
       410    1   4   2   4  -1    162.79    468.27    221.57 o
       411    1   5   2   4  -2      0.51     69.14     31.43 o
       412    2   2   5  -4   1    267.62    927.12    408.56 o
       412    1   5   2   4  -1    267.62    927.12    408.56 o
       413    2   2   6  -4   1    156.28    295.42    136.71 o
       413    1   6   2   4  -1    156.28    295.42    136.71 o
       414    2   2   6  -4  -1    243.05     51.86     25.14 o
       414    1   6   2   4   1    243.05     51.86     25.14 o
       415    2   2   8  -4   1    183.88    290.71    132.00 o
       415    1   8   2   4  -1    183.88    290.71    132.00 o
       416    2   3   3  -4   1     23.87     11.00      4.71 o
       416    1   3   3   4  -1     23.87     11.00      4.71 o
       417    3 -10  -4   4   0  22640.30  21975.90  10839.50 o
       417    2   4 -10  -4   0  22640.30  21975.90  10839.50 o
       417    1 -10   4   4   0  22640.30  21975.90  10839.50 o
       418    3  -6  -4   4   0   1104.00    845.41    395.99 o
       418    2   4  -6  -4   0   1104.00    845.41    395.99 o
       418    1  -6   4   4   0   1104.00    845.41    395.99 o
       419    2   4   4  -4   1    135.97     86.43     28.29 o
       419    1   4   4   4  -1    135.97     86.43     28.29 o
       420    2   4   7  -4   1     48.20     62.86     28.29 o
       420    1   7   4   4  -1     48.20     62.86     28.29 o
       421    2   4   8  -4   1     28.25     50.28     20.43 o
       421    1   8   4   4  -1     28.25     50.28     20.43 o
       422    2   6   9  -4   1     60.88     22.00      7.86 o
       422    1   9   6   4  -1     60.88     22.00      7.86 o
       423    1   8  -9   5  -2     13.65      4.71      1.57 o
       424    2  -7   2  -5   1     46.08     48.71     17.29 o
       424    1   2  -7   5  -1     46.08     48.71     17.29 o
       425    2  -7   8  -5   1     77.05     33.00     15.71 o
       425    1   8  -7   5  -1     77.05     33.00     15.71 o
       426    3  -1   5   5   0   3554.67   3136.50    110.00 o
       426    2  -5  -1  -5   0   3554.67   3136.50    110.00 o
       426    1  -1  -5   5   0   3554.67   3136.50    110.00 o
       427    3   1   5   5   0   3642.37   3912.77    119.43 o
       427    2  -5   1  -5   0   3642.37   3912.77    119.43 o
       427    1   1  -5   5   0   3642.37   3912.77    119.43 o
       428    1   2  -5   5  -2      0.34      7.86      3.14 o
       429    2  -5   2  -5   1    121.63     45.57     17.29 o
       429    1   2  -5   5  -1    121.63     45.57     17.29 o
       430    2  -5   3  -5   1     25.05     47.14     18.86 o
       430    1   3  -5   5  -1     25.05     47.14     18.86 o
       431    3   3   5   5   0   6071.65   5518.73    122.57 o
       431    2  -5   3  -5   0   6071.65   5518.73    122.57 o
       431    1   3  -5   5   0   6071.65   5518.73    122.57 o
       432    2  -5   6  -5   1    141.51     50.28     17.29 o
       432    1   6  -5   5  -1    141.51     50.28     17.29 o
       433    3  -5   3   5   0   7636.79   7283.40    155.57 o
       433    2  -3  -5  -5   0   7636.79   7283.40    155.57 o
       433    1  -5  -3   5   0   7636.79   7283.40    155.57 o
       434    3  -1   3   5   0  29487.40  30362.40  13152.60 o
       434    2  -3  -1  -5   0  29487.40  30362.40  13152.60 o
       434    1  -1  -3   5   0  29487.40  30362.40  13152.60 o
       435    2  -3   1  -5   1     59.35     12.57      4.71 o
       435    1   1  -3   5  -1     59.35     12.57      4.71 o
       436    3   1   3   5   0  29370.10  27180.40  13151.00 o
       436    2  -3   1  -5   0  29370.10  27180.40  13151.00 o
       436    1   1  -3   5   0  29370.10  27180.40  13151.00 o
       437    2  -3   2  -5   1     87.83     64.43     22.00 o
       437    1   2  -3   5  -1     87.83     64.43     22.00 o
       438    2  -3   3  -5   1     24.24     12.57      4.71 o
       438    1   3  -3   5  -1     24.24     12.57      4.71 o
       439    2  -3   4  -5   1    186.31     47.14     17.29 o
       439    1   4  -3   5  -1    186.31     47.14     17.29 o
       440    2  -3   5  -5   1      9.79     17.29      6.29 o
       440    1   5  -3   5  -1      9.79     17.29      6.29 o
       441    3   5   3   5   0   7629.23   7589.82    196.42 o
       441    2  -3   5  -5   0   7629.23   7589.82    196.42 o
       441    1   5  -3   5   0   7629.23   7589.82    196.42 o
       442    2  -3   6  -5   1    163.55    320.56    119.43 o
       442    1   6  -3   5  -1    163.55    320.56    119.43 o
       443    3  -7   1   5   0   1240.67   1198.97    549.99 o
       443    2  -1  -7  -5   0   1240.67   1198.97    549.99 o
       443    1  -7  -1   5   0   1240.67   1198.97    549.99 o
       444    3  -5   1   5   0   4811.54   5682.15   2575.51 o
       444    2  -1  -5  -5   0   4811.54   5682.15   2575.51 o
       444    1  -5  -1   5   0   4811.54   5682.15   2575.51 o
       445    3  -3   1   5   0  29040.60  31190.60  14034.10 o
       445    2  -1  -3  -5   0  29040.60  31190.60  14034.10 o
       445    1  -3  -1   5   0  29040.60  31190.60  14034.10 o
       446    2  -1   1  -5   1      4.07     17.29      7.86 o
       446    1   1  -1   5  -1      4.07     17.29      7.86 o
       447    2  -1   2  -5   1    118.93    333.14    108.43 o
       447    1   2  -1   5  -1    118.93    333.14    108.43 o
       448    2  -1   3  -5   1     42.79     31.43     11.00 o
       448    1   3  -1   5  -1     42.79     31.43     11.00 o
       449    3   3   1   5   0  29135.70  29355.20  14034.10 o
       449    2  -1   3  -5   0  29135.70  29355.20  14034.10 o
       449    1   3  -1   5   0  29135.70  29355.20  14034.10 o
       450    1   4  -1   5  -2      3.57     11.00      4.71 o
       451    2  -1   6  -5   1    111.52     23.57     11.00 o
       451    1   6  -1   5  -1    111.52     23.57     11.00 o
       452    2  -1   8  -5   1    192.69    144.57     66.00 o
       452    1   8  -1   5  -1    192.69    144.57     66.00 o
       453    3  -7  -1   5   0    814.35   1109.40    504.42 o
       453    2   1  -7  -5   0    814.35   1109.40    504.42 o
       453    1  -7   1   5   0    814.35   1109.40    504.42 o
       454    3  -6  -1   5   0     56.43     92.71     40.86 o
       454    2   1  -6  -5   0     56.43     92.71     40.86 o
       454    1  -6   1   5   0     56.43     92.71     40.86 o
       455    3  -5  -1   5   0   4128.24   4533.47   2080.52 o
       455    2   1  -5  -5   0   4128.24   4533.47   2080.52 o
       455    1  -5   1   5   0   4128.24   4533.47   2080.52 o
       456    3  -3  -1   5   0  29955.60  30541.60  14001.10 o
       456    2   1  -3  -5   0  29955.60  30541.60  14001.10 o
       456    1  -3   1   5   0  29955.60  30541.60  14001.10 o
       457    2   1   2  -5   1    126.78    356.71    135.14 o
       457    1   2   1   5  -1    126.78    356.71    135.14 o
       458    2   1   6  -5   1    156.40     84.86     37.71 o
       458    1   6   1   5  -1    156.40     84.86     37.71 o
       459    2   1   8  -5   1    116.24    141.43     62.86 o
       459    1   8   1   5  -1    116.24    141.43     62.86 o
       460    3  -7  -3   5   0  23929.30  29567.30  13432.30 o
       460    2   3  -7  -5   0  23929.30  29567.30  13432.30 o
       460    1  -7   3   5   0  23929.30  29567.30  13432.30 o
       461    3  -6  -3   5   0    110.47    139.85     56.57 o
       461    2   3  -6  -5   0    110.47    139.85     56.57 o
       461    1  -6   3   5   0    110.47    139.85     56.57 o
       462    3  -5  -3   5   0   6845.09   7849.10   3438.21 o
       462    2   3  -5  -5   0   6845.09   7849.10   3438.21 o
       462    1  -5   3   5   0   6845.09   7849.10   3438.21 o
       463    3  -3  -3   5   0     68.39     14.14      6.29 o
       463    2   3  -3  -5   0     68.39     14.14      6.29 o
       463    1  -3   3   5   0     68.39     14.14      6.29 o
       464    2   3   2  -5   1     89.33    210.57     78.57 o
       464    1   2   3   5  -1     89.33    210.57     78.57 o
       465    1   3   3   5  -2     18.29     20.43      9.43 o
       466    2   3   4  -5   1    167.34    103.71     44.00 o
       466    1   4   3   5  -1    167.34    103.71     44.00 o
       467    1   6   3   5  -2     15.03     31.43     14.14 o
       468    2   3   6  -5   1    166.91    403.85    183.85 o
       468    1   6   3   5  -1    166.91    403.85    183.85 o
       469    1   8   5   5  -2      8.10     26.71     12.57 o
       470    2   5   8  -5   1    165.67     59.71     28.29 o
       470    1   8   5   5  -1    165.67     59.71     28.29 o
       471    1   8 -10   6  -3      3.16     11.00      4.71 o
       472    1   1  -8   6  -2      0.40     11.00      4.71 o
       473    1   4  -8   6  -3      6.33     23.57      6.29 o
       474    2  -6   1  -6   1     93.81     11.00      4.71 o
       474    1   1  -6   6  -1     93.81     11.00      4.71 o
       475    1   3  -6   6  -3    300.94     11.00      4.71 o
       476    2  -6   4  -6   1      6.69     11.00      4.71 o
       476    1   4  -6   6  -1      6.69     11.00      4.71 o
       477    1   5  -6   6  -2     14.16     22.00      9.43 o
       478    2  -6   5  -6   1    104.29     67.57      9.43 o
       478    1   5  -6   6  -1    104.29     67.57      9.43 o
       479    2  -6   7  -6   1     29.48     17.29      7.86 o
       479    1   7  -6   6  -1     29.48     17.29      7.86 o
       480    2  -4   1  -6   1     80.50     70.71     23.57 o
       480    1   1  -4   6  -1     80.50     70.71     23.57 o
       481    2  -4   3  -6   1     87.31     37.71     14.14 o
       481    1   3  -4   6  -1     87.31     37.71     14.14 o
       482    2  -4   4  -6   1      7.58     25.14      9.43 o
       482    1   4  -4   6  -1      7.58     25.14      9.43 o
       483    1   5  -4   6  -2     10.66     12.57      4.71 o
       484    2  -4   8  -6   1      1.78     12.57      4.71 o
       484    1   8  -4   6  -1      1.78     12.57      4.71 o
       485    2  -2   1  -6   1     67.38     50.28     17.29 o
       485    1   1  -2   6  -1     67.38     50.28     17.29 o
       486    2  -2   3  -6   1     78.37     62.86     22.00 o
       486    1   3  -2   6  -1     78.37     62.86     22.00 o
       487    2  -2   5  -6   1     45.84    133.57     48.71 o
       487    1   5  -2   6  -1     45.84    133.57     48.71 o
       488    2  -2   9  -6   1     27.53     40.86     12.57 o
       488    1   9  -2   6  -1     27.53     40.86     12.57 o
       489    1   0   0   6  -3    141.78     51.86     25.14 o
       490    1   1   0   6  -1     53.95    138.28     45.57 o
       491    1   2   0   6  -2     17.90     23.57      9.43 o
       492    2   0   2  -6   1     16.17     29.86     11.00 o
       492    1   2   0   6  -1     16.17     29.86     11.00 o
       493    1   5   0   6  -1     46.56    249.85    114.71 o
       494    2   0   6  -6   1     37.23     92.71     45.57 o
       494    1   6   0   6  -1     37.23     92.71     45.57 o
       495    1   7   0   6  -1     39.29     97.43     40.86 o
       496    2   1   6  -6   1    100.99    320.56    146.14 o
       496    1   6   1   6  -1    100.99    320.56    146.14 o
       497    2   2   1  -6   1     34.52     83.28     29.86 o
       497    1   1   2   6  -1     34.52     83.28     29.86 o
       498    2   2   3  -6   1     42.98    106.86     42.43 o
       498    1   3   2   6  -1     42.98    106.86     42.43 o
       499    2   2   5  -6   1     22.87    177.57     83.28 o
       499    1   5   2   6  -1     22.87    177.57     83.28 o
       500    1   9   2   6  -2      0.82     28.29     12.57 o
       501    2   2   9  -6   1     14.68    124.14     53.43 o
       501    1   9   2   6  -1     14.68    124.14     53.43 o
       502    1   4   4   6  -3      0.67     14.14      6.29 o
       503    2   4   5  -6   1     14.01     75.43     33.00 o
       503    1   5   4   6  -1     14.01     75.43     33.00 o
       504    1   6  -5   7  -2      1.06     18.86      7.86 o
       505    1   1  -3   7  -3     94.59     31.43     12.57 o
       506    1   7  -3   7  -3    280.37    777.84    125.71 o
       507    1   1  -1   7  -2      4.14     11.00      4.71 o
       508    1   3  -1   7  -3    186.80     28.29      9.43 o
       509    1   1   0   7  -2     34.16     31.43     12.57 o
       510    1   5   1   7  -2     36.74     45.57     15.71 o
       511    2   3   4  -7   1     22.54     34.57     11.00 o
       511    1   4   3   7  -1     22.54     34.57     11.00 o
       512    1   0  -6   8  -3    111.17    149.28     70.71 o
       513    1   2  -6   8  -3     12.81      9.43      3.14 o
       514    1   6   0   8  -3     15.68     23.57     11.00 o
       515    1   4   4   8  -3     25.02     36.14     15.71 o
