# Supplementary material for: Incommensurate atomic density waves in the high-pressure IVb phase of barium
Source: IUCrJ. 2017 Jan 21;4(Pt 2):152–7. doi: 10.1107/S2052252517000264 (PMC5330526; doi:10.1107/S2052252517000264)
Supplement: Supplementary file 7 [file m-04-00152-VIsup7.hkl]

#
# h,k,l, Fc-squared, Fo-squared, sigma(Fo-squared) and status flag
#
data_VI
_shelx_title                             'BaIVb at 19.6 GPa'
_shelx_refln_list_code                   4
_shelx_F_calc_maximum                    399.46
_exptl_crystal_F_000                     1120
_reflns_d_resolution_high                0.5505

loop_
 _space_group_symop_ssg_id
 'x1, x2, x3, x4'
 'x1+1/2, -x2+1/2, -x3, -x4'
 '-x1, -x2, -x3, -x4'
 '-x1+1/2, x2+1/2, x3, x4'

_cell_length_a                           11.439(3)
_cell_length_b                           11.530(7)
_cell_length_c                           4.5937(14)
_cell_angle_alpha                        90
_cell_angle_beta                         90
_cell_angle_gamma                        90

_shelx_F_squared_multiplier              1.000

loop_
 _twin_refln_datum_id
 _twin_refln_individual_id
 _twin_refln_index_h
 _twin_refln_index_k
 _twin_refln_index_l
 _twin_refln_index_m_1
 _twin_refln_F_squared_calc
 _twin_refln_F_squared_meas
 _twin_refln_F_squared_sigma
 _twin_refln_include_status
         1    2   0   0   0  -1   5137.31   4220.71   1442.62 o
         1    1   0   0   0   1   5137.31   4220.71   1442.62 o
         2    1   0   0   0   2   1064.45    654.34    225.77 o
         3    1   0   0   0   3   1489.75   1570.81    575.90 o
         4    1   1   0   0   1   8567.97   8093.20   2271.07 o
         5    1   1   0   0   2   3958.35   4360.38   1130.75 o
         6    1   1   0   0   3     49.06     19.13      5.74 o
         7    2   0   2   0  -1   4500.57   5831.69   2133.31 o
         7    1   2   0   0   1   4500.57   5831.69   2133.31 o
         8    1   2   0   0   2    472.81    380.74    107.14 o
         9    1   2   0   0   3    721.54    524.24    153.06 o
        10    1   3   0   0   1  10514.50  11437.60   3535.75 o
        11    1   3   0   0   2   3353.04   3981.55   1452.18 o
        12    1   3   0   0   3     13.82     21.05      7.65 o
        13    2   0   4   0  -1   3727.46   3181.79   1228.33 o
        13    1   4   0   0   1   3727.46   3181.79   1228.33 o
        14    1   4   0   0   2    642.09    786.36    288.91 o
        15    1   4   0   0   3    604.46    579.73    214.29 o
        16    1   5   0   0   2   2773.99   3486.01   1249.38 o
        17    1   5   0   0   3     58.01     26.79     11.48 o
        18    1   6   0   0   2    416.95    275.51    103.32 o
        19    1   6   0   0   3    290.28    298.47     88.01 o
        20    1   7   0   0   2   1762.34   2106.53    853.33 o
        21    1   8   0   0   2    107.95    164.54     65.05 o
        22    1   8   0   0   3    381.92    573.99    233.42 o
        23    1  10   0   0   3    210.57    241.07    112.88 o
        24    2   1   4   0  -1    208.21     11.48      3.83 o
        24    1   4   1   0   1    208.21     11.48      3.83 o
        25    1   0   2   0  -3    515.69    396.05    147.32 o
        26    1   0   2   0  -2    517.57    763.40    277.43 o
        27    2   2   0   0   1   4312.48   4226.45   1547.85 o
        27    1   0   2   0  -1   4312.48   4226.45   1547.85 o
        28    1   0   2   0   3    497.88    411.36    200.90 o
        29    1   1   2   0  -3     53.31     28.70      7.65 o
        30    1   1   2   0  -2   3642.58   3905.02   1029.35 o
        31    1   1   2   0   2   3581.30   3883.97   1427.31 o
        32    1   1   2   0   3     26.37     30.61      9.57 o
        33    1   2   2   0  -3    585.77    518.50    128.19 o
        34    1   2   2   0  -2    369.93    394.14     89.92 o
        35    2   2   2   0   1   3754.71   4102.08   1107.79 o
        35    1   2   2   0  -1   3754.71   4102.08   1107.79 o
        36    2   2   2   0  -1   3647.29   3631.42   1373.74 o
        36    1   2   2   0   1   3647.29   3631.42   1373.74 o
        37    1   2   2   0   2    426.41    256.38    124.36 o
        38    1   2   2   0   3    612.35    405.62    158.80 o
        39    1   3   2   0  -3     33.44     15.31      3.83 o
        40    1   3   2   0  -2   3215.15   3970.07    931.77 o
        41    2   2   3   0   1   8044.75  11368.70   2711.13 o
        41    1   3   2   0  -1   8044.75  11368.70   2711.13 o
        42    2   2   3   0  -1   7805.93   6719.46   2789.57 o
        42    1   3   2   0   1   7805.93   6719.46   2789.57 o
        43    1   3   2   0   2   3159.25   2523.62   1222.59 o
        44    1   4   2   0  -3    807.01    882.03    286.99 o
        45    1   4   2   0  -2    446.74    510.85    135.84 o
        46    2   2   4   0   1   2954.07   2667.12    771.05 o
        46    1   4   2   0  -1   2954.07   2667.12    771.05 o
        47    1   4   2   0   2    507.82    382.66    158.80 o
        48    1   4   2   0   3    886.40   1134.58    348.22 o
        49    1   5   2   0  -3     44.30     17.22      5.74 o
        50    1   5   2   0  -2   2496.24   1963.03    665.82 o
        51    2   2   5   0  -1   4239.33   3799.79   1436.88 o
        51    1   5   2   0   1   4239.33   3799.79   1436.88 o
        52    1   5   2   0   2   2413.66   2504.49    694.52 o
        53    1   6   2   0  -3    544.87    841.85    256.38 o
        54    1   6   2   0  -2    264.97    244.90    120.54 o
        55    1   6   2   0   2    260.40    327.17    114.80 o
        56    1   6   2   0   3    601.49    573.99    223.85 o
        57    1   7   2   0  -3      9.49     15.31      5.74 o
        58    1   7   2   0  -2   1804.19   1762.14    688.78 o
        59    1   7   2   0   2   1736.09   1633.95    472.58 o
        60    1   8   2   0   2    409.02    309.95    132.02 o
        61    1   8   2   0   3    303.01    392.22    132.02 o
        62    1   9   2   0   2   1073.29   1035.09    438.14 o
        63    1   2   3   0   2      0.19      5.74      1.91 o
        64    1   0   4   0  -3    659.59    644.78    239.16 o
        65    1   0   4   0  -2    372.02    352.05    130.10 o
        66    2   4   0   0   1   2904.07   2998.12   1096.31 o
        66    1   0   4   0  -1   2904.07   2998.12   1096.31 o
        67    1   1   4   0  -3     41.92     15.31      3.83 o
        68    1   1   4   0  -2   2851.07   4136.52    948.99 o
        69    2   4   1   0   1   7000.79   6706.07   1790.84 o
        69    1   1   4   0  -1   7000.79   6706.07   1790.84 o
        70    1   2   4   0  -3    755.82    686.87    193.24 o
        71    1   2   4   0  -2    489.07    478.32    116.71 o
        72    2   4   2   0   1   2970.72   2259.59    742.35 o
        72    1   2   4   0  -1   2970.72   2259.59    742.35 o
        73    1   2   4   0   3    914.13   1017.87    409.44 o
        74    1   3   4   0  -3     61.19     17.22      3.83 o
        75    1   3   4   0  -2   2633.08   2152.45    585.47 o
        76    2   4   3   0   1   4350.86   5755.16   1938.16 o
        76    1   3   4   0  -1   4350.86   5755.16   1938.16 o
        77    1   3   4   0   2   2562.28   2556.15   1073.35 o
        78    1   4   4   0  -3    267.53    189.41     49.75 o
        79    1   4   4   0  -2    342.77    317.61     88.01 o
        80    2   4   4   0   1   2320.31   2399.26    872.46 o
        80    1   4   4   0  -1   2320.31   2399.26    872.46 o
        81    1   4   4   0   2    429.54    290.82    109.06 o
        82    1   4   4   0   3    275.49    197.07     63.14 o
        83    1   5   4   0  -3     14.71     17.22      5.74 o
        84    1   5   4   0  -2   1935.89   1815.71    533.81 o
        85    2   4   5   0   1   6105.29   5913.97   2288.29 o
        85    1   5   4   0  -1   6105.29   5913.97   2288.29 o
        86    1   5   4   0   2   1844.87   2144.79    728.96 o
        87    1   6   4   0  -3    323.80    323.35    110.97 o
        88    1   6   4   0  -2    288.68    361.61    143.50 o
        89    2   4   6   0   1   1675.79   1882.67    679.22 o
        89    1   6   4   0  -1   1675.79   1882.67    679.22 o
        90    1   6   4   0   2    408.75    279.34     97.58 o
        91    1   6   4   0   3    306.14    315.69    114.80 o
        92    1   7   4   0  -2   1600.15   2095.05    732.79 o
        93    2   4   7   0   1   1663.19   2942.63    748.09 o
        93    1   7   4   0  -1   1663.19   2942.63    748.09 o
        94    1   7   4   0   3      6.80     13.39      5.74 o
        95    1   8   4   0   2    175.50    107.14     34.44 o
        96    1   8   4   0   3    256.87    191.33     59.31 o
        97    1   9   4   0   2    777.20    461.10    164.54 o
        98    2   5   4   0  -1    189.39     63.14      7.65 o
        98    1   4   5   0   1    189.39     63.14      7.65 o
        99    1   6   5   0   2     16.06      5.74      1.91 o
       100    2   5   8   0  -1     66.33     19.13      3.83 o
       100    1   8   5   0   1     66.33     19.13      3.83 o
       101    2   5   9   0  -1     33.62     17.22      3.83 o
       101    1   9   5   0   1     33.62     17.22      3.83 o
       102    1   0   6   0  -3    195.88    221.94     88.01 o
       103    1   0   6   0  -2    173.87    191.33     70.79 o
       104    1   1   6   0  -3     30.37     15.31      3.83 o
       105    1   1   6   0  -2   1966.66   1616.73    428.58 o
       106    2   6   1   0   1   4691.73   4618.67   1882.67 o
       106    1   1   6   0  -1   4691.73   4618.67   1882.67 o
       107    1   2   6   0  -3    380.93    325.26     95.66 o
       108    1   2   6   0  -2    408.55    265.95     76.53 o
       109    2   6   2   0   1   1804.07   1199.63    447.71 o
       109    1   2   6   0  -1   1804.07   1199.63    447.71 o
       110    1   3   6   0  -2   1743.69   1727.70    472.58 o
       111    2   6   3   0   1   2840.55   2433.70    893.51 o
       111    1   3   6   0  -1   2840.55   2433.70    893.51 o
       112    1   4   6   0  -3    357.20    376.92    107.14 o
       113    1   4   6   0  -2    131.98    174.11     55.49 o
       114    2   6   4   0   1   1423.69   1423.48    608.42 o
       114    1   4   6   0  -1   1423.69   1423.48    608.42 o
       115    2   6   4   0  -1   1558.47   1268.51    568.25 o
       115    1   4   6   0   1   1558.47   1268.51    568.25 o
       116    1   4   6   0   3    522.95    434.32    200.90 o
       117    1   5   6   0  -2   1459.10   2119.92    683.04 o
       118    2   6   5   0   1   4560.12   3116.74    985.34 o
       118    1   5   6   0  -1   4560.12   3116.74    985.34 o
       119    1   6   6   0  -3    353.35    296.56    109.06 o
       120    1   6   6   0  -2    171.38    202.81     72.70 o
       121    2   6   6   0   1   1106.68   1050.39    378.83 o
       121    1   6   6   0  -1   1106.68   1050.39    378.83 o
       122    1   6   6   0   3    479.63    543.37    168.37 o
       123    2   6   7   0   1   1106.07   1102.05    432.40 o
       123    1   7   6   0  -1   1106.07   1102.05    432.40 o
       124    1   8   6   0  -2    186.53    168.37     78.44 o
       125    1   8   6   0   2    233.36    133.93     55.49 o
       126    1   8   6   0   3    148.64    107.14     36.35 o
       127    1   9   6   0  -2    752.57    728.96    277.43 o
       128    2   6   9   0   1   2929.86   2441.35    841.85 o
       128    1   9   6   0  -1   2929.86   2441.35    841.85 o
       129    1   9   6   0   2    643.15    545.29    197.07 o
       130    1  10   6   0  -2    169.26    105.23     34.44 o
       131    2   6  10   0   1    489.64    493.63    114.80 o
       131    1  10   6   0  -1    489.64    493.63    114.80 o
       132    2   6  11   0   1    332.37    606.51    220.03 o
       132    1  11   6   0  -1    332.37    606.51    220.03 o
       133    1  11   6   0   2    343.92    440.06    177.94 o
       134    1   6   7   0   2     24.87     21.05      5.74 o
       135    1   0   8   0  -3    381.17    344.39    132.02 o
       136    1   0   8   0  -2    115.57     66.96     30.61 o
       137    1   1   8   0  -3     21.11     11.48      3.83 o
       138    1   1   8   0  -2   1179.39   1147.97    344.39 o
       139    1   2   8   0  -3    187.04    187.50     57.40 o
       140    1   2   8   0  -2    203.74    172.20     53.57 o
       141    1   3   8   0  -2   1000.89   1006.39    371.18 o
       142    1   4   8   0  -3    149.48    149.24     38.27 o
       143    1   4   8   0  -2    162.50     93.75     34.44 o
       144    1   5   8   0  -3     16.82     15.31      5.74 o
       145    1   5   8   0  -2    955.77    935.60    306.13 o
       146    1   6   8   0  -3    100.33    107.14     38.27 o
       147    1   6   8   0  -2    255.44    135.84     47.83 o
       148    2   8   6   0  -1    543.22    539.55    252.55 o
       148    1   6   8   0   1    543.22    539.55    252.55 o
       149    1   7   8   0  -2    588.44    730.88    252.55 o
       150    2   8   7   0  -1   1125.28    864.80    396.05 o
       150    1   7   8   0   1   1125.28    864.80    396.05 o
       151    1   9   8   0  -2    558.50    723.22    338.65 o
       152    1  10   8   0  -2     50.58    101.40     36.35 o
       153    1   0  10   0  -3     86.39     91.84     40.18 o
       154    1   2  10   0  -3     59.69     53.57     19.13 o
       155    1   3  10   0  -2    547.53    512.76    218.12 o
       156    1   4  10   0  -3    168.41    275.51    101.40 o
       157    1   4  10   0  -2    105.87     57.40     26.79 o
       158    1   5  10   0  -2    459.76    419.01    177.94 o
       159    1   6  10   0  -2     41.56     44.01     19.13 o
       160    1   7  10   0   2    375.34    510.85    200.90 o
       161    1   8  10   0   2     46.14     86.10     38.27 o
       162    3  -7  11   1   0  20313.10  16073.50   6608.49 o
       162    2 -11  -7  -1   0  20313.10  16073.50   6608.49 o
       162    1  -7 -11   1   0  20313.10  16073.50   6608.49 o
       163    2  -7   1  -1  -1      9.97      7.65      1.91 o
       163    1   1  -7   1   1      9.97      7.65      1.91 o
       164    2  -7   4  -1  -1     46.19    160.72     59.31 o
       164    1   4  -7   1   1     46.19    160.72     59.31 o
       165    2  -7   7  -1  -1     24.01      9.57      3.83 o
       165    1   7  -7   1   1     24.01      9.57      3.83 o
       166    2  -7   8  -1  -1     86.30     30.61      7.65 o
       166    1   8  -7   1   1     86.30     30.61      7.65 o
       167    1   9  -7   1  -3     18.83     21.05      9.57 o
       168    1   8  -6   1  -2     52.96     17.22      5.74 o
       169    3  -9   5   1   0   3843.17   2642.25    811.23 o
       169    2  -5  -9  -1   0   3843.17   2642.25    811.23 o
       169    1  -9  -5   1   0   3843.17   2642.25    811.23 o
       170    2  -5   1  -1  -1      1.55      5.74      1.91 o
       170    1   1  -5   1   1      1.55      5.74      1.91 o
       171    1   1  -5   1   2      4.04      5.74      1.91 o
       172    1   3  -5   1  -3     61.71     17.22      3.83 o
       173    2  -5   4  -1  -1     15.53     42.09     17.22 o
       173    1   4  -5   1   1     15.53     42.09     17.22 o
       174    2  -4   1  -1  -1    110.40     13.39      5.74 o
       174    1   1  -4   1   1    110.40     13.39      5.74 o
       175    3  -5   3   1   0  52621.30  47120.40  17167.90 o
       175    2  -3  -5  -1   0  52621.30  47120.40  17167.90 o
       175    1  -5  -3   1   0  52621.30  47120.40  17167.90 o
       176    1   1  -3   1  -3     29.40     53.57     21.05 o
       177    2  -3   1  -1  -1      2.55     34.44      9.57 o
       177    1   1  -3   1   1      2.55     34.44      9.57 o
       178    1   1  -3   1   3     32.25     26.79      9.57 o
       179    1   2  -3   1  -2      3.43      7.65      1.91 o
       180    2  -3   2  -1  -1     55.56    164.54     53.57 o
       180    1   2  -3   1   1     55.56    164.54     53.57 o
       181    1   3  -3   1  -2      1.42      5.74      1.91 o
       182    2  -3   3  -1  -1     33.95     36.35      7.65 o
       182    1   3  -3   1   1     33.95     36.35      7.65 o
       183    2  -3   5  -1  -1      7.26     11.48      3.83 o
       183    1   5  -3   1   1      7.26     11.48      3.83 o
       184    1   5  -3   1   2     55.80     15.31      3.83 o
       185    2  -3   6  -1  -1    271.77    166.46     53.57 o
       185    1   6  -3   1   1    271.77    166.46     53.57 o
       186    1   7  -3   1  -3     84.21     55.49      9.57 o
       187    2  -1   2  -1  -1     28.49     82.27     22.96 o
       187    1   2  -1   1   1     28.49     82.27     22.96 o
       188    1   3  -1   1  -3     82.75     53.57     21.05 o
       189    1   3  -1   1   3     55.51     59.31     17.22 o
       190    1   4  -1   1  -2     35.32      5.74      1.91 o
       191    2  -1   4  -1  -1     89.60    340.57    135.84 o
       191    1   4  -1   1   1     89.60    340.57    135.84 o
       192    2   1   1  -1  -1      6.77      7.65      1.91 o
       192    1   1   1   1   1      6.77      7.65      1.91 o
       193    2   1   2  -1  -1     24.13    118.62     36.35 o
       193    1   2   1   1   1     24.13    118.62     36.35 o
       194    1   3   1   1  -3     17.09     51.66     15.31 o
       195    2   1   3  -1  -1      1.52     26.79      3.83 o
       195    1   3   1   1   1      1.52     26.79      3.83 o
       196    1   3   1   1   3     50.83     49.75     21.05 o
       197    2   1   4  -1  -1    101.71    445.80    153.06 o
       197    1   4   1   1   1    101.71    445.80    153.06 o
       198    1   4   1   1   2      1.09      5.74      1.91 o
       199    2   1   6  -1  -1    105.61     89.92     30.61 o
       199    1   6   1   1   1    105.61     89.92     30.61 o
       200    2   2   3  -1  -1    101.15      7.65      1.91 o
       200    1   3   2   1   1    101.15      7.65      1.91 o
       201    1   1   3   1  -3     30.94     30.61      7.65 o
       202    2   3   1  -1  -1      7.38     57.40     22.96 o
       202    1   1   3   1   1      7.38     57.40     22.96 o
       203    2   3   2  -1  -1     51.09    353.96     88.01 o
       203    1   2   3   1   1     51.09    353.96     88.01 o
       204    1   5   3   1   2     10.04     13.39      5.74 o
       205    2   3   7  -1  -1      4.81     30.61      9.57 o
       205    1   7   3   1   1      4.81     30.61      9.57 o
       206    1   7   3   1   3     20.50     61.23      5.74 o
       207    1   3   5   1   3     28.65     17.22      7.65 o
       208    2   5   4  -1  -1     15.40    124.36     38.27 o
       208    1   4   5   1   1     15.40    124.36     38.27 o
       209    3   6  -5   1   0     74.63     21.05      5.74 o
       209    2   5   6  -1   0     74.63     21.05      5.74 o
       209    1   6   5   1   0     74.63     21.05      5.74 o
       210    2   5   8  -1  -1     28.93     84.18     15.31 o
       210    1   8   5   1   1     28.93     84.18     15.31 o
       211    1   3   7   1  -3     15.29     17.22      5.74 o
       212    2   7   5  -1  -1     20.19     11.48      3.83 o
       212    1   5   7   1   1     20.19     11.48      3.83 o
       213    2   7   6  -1  -1    245.48    118.62     30.61 o
       213    1   6   7   1   1    245.48    118.62     30.61 o
       214    2   9   8  -1  -1     25.73    166.46     53.57 o
       214    1   8   9   1   1     25.73    166.46     53.57 o
       215    2  10   7  -1  -1     10.34     17.22      7.65 o
       215    1   7  10   1   1     10.34     17.22      7.65 o
       216    2 -10   5  -2   1      4.03    141.58     55.49 o
       216    1   5 -10   2  -1      4.03    141.58     55.49 o
       217    2 -10   6  -2  -1     28.14     21.05      9.57 o
       217    1   6 -10   2   1     28.14     21.05      9.57 o
       218    3  -4   8   2   0   4314.28   2450.92    929.86 o
       218    2  -8  -4  -2   0   4314.28   2450.92    929.86 o
       218    1  -4  -8   2   0   4314.28   2450.92    929.86 o
       219    3  -2   8   2   0     94.85    116.71     47.83 o
       219    2  -8  -2  -2   0     94.85    116.71     47.83 o
       219    1  -2  -8   2   0     94.85    116.71     47.83 o
       220    3 -10   6   2   0    368.03    422.84    204.72 o
       220    2  -6 -10  -2   0    368.03    422.84    204.72 o
       220    1 -10  -6   2   0    368.03    422.84    204.72 o
       221    3  -4   6   2   0     57.47     86.10     40.18 o
       221    2  -6  -4  -2   0     57.47     86.10     40.18 o
       221    1  -4  -6   2   0     57.47     86.10     40.18 o
       222    3  -3   6   2   0      1.56      7.65      1.91 o
       222    2  -6  -3  -2   0      1.56      7.65      1.91 o
       222    1  -3  -6   2   0      1.56      7.65      1.91 o
       223    3  -2   6   2   0  10820.20   8422.28   3338.68 o
       223    2  -6  -2  -2   0  10820.20   8422.28   3338.68 o
       223    1  -2  -6   2   0  10820.20   8422.28   3338.68 o
       224    3   0   6   2   0 147874.00 155625.00  57191.90 o
       224    2  -6   0  -2   0 147874.00 155625.00  57191.90 o
       224    1   0  -6   2   0 147874.00 155625.00  57191.90 o
       225    2  -6   0  -2  -1     82.25     51.66     19.13 o
       225    1   0  -6   2   1     82.25     51.66     19.13 o
       226    3   1   6   2   0      4.34     42.09     11.48 o
       226    2  -6   1  -2   0      4.34     42.09     11.48 o
       226    1   1  -6   2   0      4.34     42.09     11.48 o
       227    2  -6   1  -2  -1      5.00     38.27     11.48 o
       227    1   1  -6   2   1      5.00     38.27     11.48 o
       228    2  -6   2  -2  -1      5.95      5.74      1.91 o
       228    1   2  -6   2   1      5.95      5.74      1.91 o
       229    2  -6   3  -2   1     70.07     51.66     19.13 o
       229    1   3  -6   2  -1     70.07     51.66     19.13 o
       230    1   3  -6   2   2     19.77      5.74      1.91 o
       231    2  -6   4  -2  -1     58.10     80.36     21.05 o
       231    1   4  -6   2   1     58.10     80.36     21.05 o
       232    3  -5   4   2   0     28.93     38.27     11.48 o
       232    2  -4  -5  -2   0     28.93     38.27     11.48 o
       232    1  -5  -4   2   0     28.93     38.27     11.48 o
       233    3  -4   4   2   0 140123.00 142153.00  49248.00 o
       233    2  -4  -4  -2   0 140123.00 142153.00  49248.00 o
       233    1  -4  -4   2   0 140123.00 142153.00  49248.00 o
       234    3  -3   4   2   0     16.94     38.27     15.31 o
       234    2  -4  -3  -2   0     16.94     38.27     15.31 o
       234    1  -3  -4   2   0     16.94     38.27     15.31 o
       235    3  -2   4   2   0  77560.50  79294.20  29315.40 o
       235    2  -4  -2  -2   0  77560.50  79294.20  29315.40 o
       235    1  -2  -4   2   0  77560.50  79294.20  29315.40 o
       236    3   0   4   2   0   1582.54   1844.41    667.74 o
       236    2  -4   0  -2   0   1582.54   1844.41    667.74 o
       236    1   0  -4   2   0   1582.54   1844.41    667.74 o
       237    2  -4   0  -2  -1    119.66     74.62     28.70 o
       237    1   0  -4   2   1    119.66     74.62     28.70 o
       238    2  -4   1  -2  -1      3.83     44.01      9.57 o
       238    1   1  -4   2   1      3.83     44.01      9.57 o
       239    1   1  -4   2   2     25.83     15.31      5.74 o
       240    3   2   4   2   0  77515.40  79908.40  29315.40 o
       240    2  -4   2  -2   0  77515.40  79908.40  29315.40 o
       240    1   2  -4   2   0  77515.40  79908.40  29315.40 o
       241    2  -4   3  -2   1     94.67     38.27     11.48 o
       241    1   3  -4   2  -1     94.67     38.27     11.48 o
       242    3   3   4   2   0     16.00     44.01     15.31 o
       242    2  -4   3  -2   0     16.00     44.01     15.31 o
       242    1   3  -4   2   0     16.00     44.01     15.31 o
       243    1   4  -4   2  -3    113.75     66.96     19.13 o
       244    2  -4   4  -2  -1     69.83     42.09     11.48 o
       244    1   4  -4   2   1     69.83     42.09     11.48 o
       245    2  -4   5  -2  -1    113.85    200.90     89.92 o
       245    1   5  -4   2   1    113.85    200.90     89.92 o
       246    3  -3   2   2   0     61.86     15.31      5.74 o
       246    2  -2  -3  -2   0     61.86     15.31      5.74 o
       246    1  -3  -2   2   0     61.86     15.31      5.74 o
       247    3  -1   2   2   0     60.23     88.01     32.53 o
       247    2  -2  -1  -2   0     60.23     88.01     32.53 o
       247    1  -1  -2   2   0     60.23     88.01     32.53 o
       248    3   0   2   2   0  45430.50  45566.80  16704.90 o
       248    2  -2   0  -2   0  45430.50  45566.80  16704.90 o
       248    1   0  -2   2   0  45430.50  45566.80  16704.90 o
       249    3   1   2   2   0     60.47     84.18     32.53 o
       249    2  -2   1  -2   0     60.47     84.18     32.53 o
       249    1   1  -2   2   0     60.47     84.18     32.53 o
       250    2  -2   1  -2  -1      2.51    141.58     26.79 o
       250    1   1  -2   2   1      2.51    141.58     26.79 o
       251    1   1  -2   2   2     31.43      9.57      3.83 o
       252    1   2  -2   2  -2     44.18      5.74      1.91 o
       253    3   2   2   2   0  30238.80  33985.70   6539.61 o
       253    2  -2   2  -2   0  30238.80  33985.70   6539.61 o
       253    1   2  -2   2   0  30238.80  33985.70   6539.61 o
       254    2  -2   2  -2  -1     62.52     91.84     22.96 o
       254    1   2  -2   2   1     62.52     91.84     22.96 o
       255    1   2  -2   2   2      1.35     11.48      3.83 o
       256    2  -2   3  -2  -1     12.30      5.74      1.91 o
       256    1   3  -2   2   1     12.30      5.74      1.91 o
       257    1   3  -2   2   2     23.25     30.61      5.74 o
       258    3   4   2   2   0  77315.70  70089.40  26085.70 o
       258    2  -2   4  -2   0  77315.70  70089.40  26085.70 o
       258    1   4  -2   2   0  77315.70  70089.40  26085.70 o
       259    2  -2   5  -2  -1     29.66    264.03     78.44 o
       259    1   5  -2   2   1     29.66    264.03     78.44 o
       260    3   6   2   2   0   9944.61  10718.20   5075.95 o
       260    2  -2   6  -2   0   9944.61  10718.20   5075.95 o
       260    1   6  -2   2   0   9944.61  10718.20   5075.95 o
       261    2  -2   6  -2  -1     38.26     47.83     21.05 o
       261    1   6  -2   2   1     38.26     47.83     21.05 o
       262    3  -2   1   2   0     10.73     17.22      7.65 o
       262    2  -1  -2  -2   0     10.73     17.22      7.65 o
       262    1  -2  -1   2   0     10.73     17.22      7.65 o
       263    3   2   1   2   0     10.01     19.13      7.65 o
       263    2  -1   2  -2   0     10.01     19.13      7.65 o
       263    1   2  -1   2   0     10.01     19.13      7.65 o
       264    3  -1   0   2   0     82.74     15.31      3.83 o
       264    1  -1   0   2   0     82.74     15.31      3.83 o
       265    1   0   0   2  -3     20.97     28.70      7.65 o
       266    3   1   0   2   0     82.74     11.48      3.83 o
       266    1   1   0   2   0     82.74     11.48      3.83 o
       267    1   1   0   2   1      7.72    197.07     32.53 o
       268    1   1   0   2   2     29.15     11.48      1.91 o
       269    1   2   0   2  -3     15.38      9.57      1.91 o
       270    3   2   0   2   0  46992.70  42848.00  13693.40 o
       270    2   0   2  -2   0  46992.70  42848.00  13693.40 o
       270    1   2   0   2   0  46992.70  42848.00  13693.40 o
       271    2   0   2  -2  -1     86.13    241.07     36.35 o
       271    1   2   0   2   1     86.13    241.07     36.35 o
       272    1   2   0   2   2     12.52     15.31      3.83 o
       273    3   3   0   2   0     99.01     42.09     15.31 o
       273    1   3   0   2   0     99.01     42.09     15.31 o
       274    1   3   0   2   1    156.51     91.84     17.22 o
       275    3   4   0   2   0   1842.62   2171.58    794.01 o
       275    2   0   4  -2   0   1842.62   2171.58    794.01 o
       275    1   4   0   2   0   1842.62   2171.58    794.01 o
       276    3   5   0   2   0     41.81     76.53     28.70 o
       276    1   5   0   2   0     41.81     76.53     28.70 o
       277    1   5   0   2   1    226.19     19.13      7.65 o
       278    1   5   0   2   2     16.30     17.22      7.65 o
       279    3   6   0   2   0 155282.00 159566.00  59011.50 o
       279    2   0   6  -2   0 155282.00 159566.00  59011.50 o
       279    1   6   0   2   0 155282.00 159566.00  59011.50 o
       280    2   0   6  -2  -1     40.52    174.11     63.14 o
       280    1   6   0   2   1     40.52    174.11     63.14 o
       281    1   7   0   2   1    452.50    531.89    214.29 o
       282    1   7   0   2   2     10.73     30.61     11.48 o
       283    1   9   0   2   1    332.40    252.55    103.32 o
       284    3   2  -1   2   0      5.28     17.22      7.65 o
       284    2   1   2  -2   0      5.28     17.22      7.65 o
       284    1   2   1   2   0      5.28     17.22      7.65 o
       285    3   1  -2   2   0     74.47     91.84     32.53 o
       285    2   2   1  -2   0     74.47     91.84     32.53 o
       285    1   1   2   2   0     74.47     91.84     32.53 o
       286    2   2   1  -2  -1      4.56    267.86     15.31 o
       286    1   1   2   2   1      4.56    267.86     15.31 o
       287    1   1   2   2   2     23.11     30.61      5.74 o
       288    2   2   2  -2  -1     53.62     70.79      7.65 o
       288    1   2   2   2   1     53.62     70.79      7.65 o
       289    2   2   3  -2   1    182.49     80.36     28.70 o
       289    1   3   2   2  -1    182.49     80.36     28.70 o
       290    1   3   2   2   2     14.16      9.57      3.83 o
       291    1   4   2   2  -3     24.66      9.57      3.83 o
       292    3   4  -2   2   0  78192.20  83455.60  26085.70 o
       292    2   2   4  -2   0  78192.20  83455.60  26085.70 o
       292    1   4   2   2   0  78192.20  83455.60  26085.70 o
       293    2   2   4  -2  -1     13.21      7.65      1.91 o
       293    1   4   2   2   1     13.21      7.65      1.91 o
       294    2   2   5  -2  -1      3.35    275.51     99.49 o
       294    1   5   2   2   1      3.35    275.51     99.49 o
       295    1   5   2   2   2     14.77      9.57      3.83 o
       296    3   6  -2   2   0  10009.20   9742.45   3589.32 o
       296    2   2   6  -2   0  10009.20   9742.45   3589.32 o
       296    1   6   2   2   0  10009.20   9742.45   3589.32 o
       297    2   2   6  -2  -1      2.30     30.61     11.48 o
       297    1   6   2   2   1      2.30     30.61     11.48 o
       298    2   2   7  -2  -1    105.76     22.96      9.57 o
       298    1   7   2   2   1    105.76     22.96      9.57 o
       299    1   1   4   2  -2     42.96     21.05      9.57 o
       300    1   2   4   2  -3     14.92     11.48      3.83 o
       301    3   3  -4   2   0     25.65     47.83     21.05 o
       301    2   4   3  -2   0     25.65     47.83     21.05 o
       301    1   3   4   2   0     25.65     47.83     21.05 o
       302    3   4  -4   2   0 139079.00 130563.00  49248.00 o
       302    2   4   4  -2   0 139079.00 130563.00  49248.00 o
       302    1   4   4   2   0 139079.00 130563.00  49248.00 o
       303    2   4   4  -2  -1     10.46    210.46      9.57 o
       303    1   4   4   2   1     10.46    210.46      9.57 o
       304    3   5  -4   2   0     36.67     28.70     11.48 o
       304    2   4   5  -2   0     36.67     28.70     11.48 o
       304    1   5   4   2   0     36.67     28.70     11.48 o
       305    2   4   5  -2  -1    295.38    596.95    149.24 o
       305    1   5   4   2   1    295.38    596.95    149.24 o
       306    1   5   4   2   2      6.53     34.44      7.65 o
       307    3   6  -4   2   0    159.72    137.76     44.01 o
       307    2   4   6  -2   0    159.72    137.76     44.01 o
       307    1   6   4   2   0    159.72    137.76     44.01 o
       308    3   7  -4   2   0     10.57     17.22      5.74 o
       308    2   4   7  -2   0     10.57     17.22      5.74 o
       308    1   7   4   2   0     10.57     17.22      5.74 o
       309    3   8  -4   2   0   4369.88   2326.56    765.31 o
       309    2   4   8  -2   0   4369.88   2326.56    765.31 o
       309    1   8   4   2   0   4369.88   2326.56    765.31 o
       310    2   4   8  -2  -1     55.61     63.14     15.31 o
       310    1   8   4   2   1     55.61     63.14     15.31 o
       311    1   8   4   2   2     25.01      9.57      3.83 o
       312    2   4   9  -2  -1    385.56     17.22      7.65 o
       312    1   9   4   2   1    385.56     17.22      7.65 o
       313    3   4  -6   2   0    105.21    151.15     55.49 o
       313    2   6   4  -2   0    105.21    151.15     55.49 o
       313    1   4   6   2   0    105.21    151.15     55.49 o
       314    2   6   4  -2  -1     27.35     76.53     15.31 o
       314    1   4   6   2   1     27.35     76.53     15.31 o
       315    1   5   6   2  -2      6.02     34.44     13.39 o
       316    1   6   6   2  -3     12.44     15.31      5.74 o
       317    2   6   7  -2  -1     25.38    231.51    114.80 o
       317    1   7   6   2   1     25.38    231.51    114.80 o
       318    2   6   8  -2  -1     36.31    107.14     24.87 o
       318    1   8   6   2   1     36.31    107.14     24.87 o
       319    3   9  -6   2   0      8.41      9.57      3.83 o
       319    2   6   9  -2   0      8.41      9.57      3.83 o
       319    1   9   6   2   0      8.41      9.57      3.83 o
       320    2   6   9  -2  -1    446.06    212.38     57.40 o
       320    1   9   6   2   1    446.06    212.38     57.40 o
       321    3   5  -8   2   0      3.54     36.35      9.57 o
       321    2   8   5  -2   0      3.54     36.35      9.57 o
       321    1   5   8   2   0      3.54     36.35      9.57 o
       322    3   6  -8   2   0  19322.80  20118.20   8583.00 o
       322    2   8   6  -2   0  19322.80  20118.20   8583.00 o
       322    1   6   8   2   0  19322.80  20118.20   8583.00 o
       323    2   8   7  -2  -1    130.38    109.06     30.61 o
       323    1   7   8   2   1    130.38    109.06     30.61 o
       324    2   8   9  -2  -1     41.59     34.44      9.57 o
       324    1   9   8   2   1     41.59     34.44      9.57 o
       325    3   8 -10   2   0   2702.56   2282.55   1014.04 o
       325    2  10   8  -2   0   2702.56   2282.55   1014.04 o
       325    1   8  10   2   0   2702.56   2282.55   1014.04 o
       326    2 -13   4  -3   1      6.09     11.48      3.83 o
       326    1   4 -13   3  -1      6.09     11.48      3.83 o
       327    3  -5  11   3   0   2222.63   2236.63    924.12 o
       327    2 -11  -5  -3   0   2222.63   2236.63    924.12 o
       327    1  -5 -11   3   0   2222.63   2236.63    924.12 o
       328    3  -7   9   3   0  18370.40  21222.20   7720.11 o
       328    2  -9  -7  -3   0  18370.40  21222.20   7720.11 o
       328    1  -7  -9   3   0  18370.40  21222.20   7720.11 o
       329    3  -5   9   3   0   2609.14   2737.91   1006.39 o
       329    2  -9  -5  -3   0   2609.14   2737.91   1006.39 o
       329    1  -5  -9   3   0   2609.14   2737.91   1006.39 o
       330    3  -3   9   3   0   1979.15   1798.49    658.17 o
       330    2  -9  -3  -3   0   1979.15   1798.49    658.17 o
       330    1  -3  -9   3   0   1979.15   1798.49    658.17 o
       331    3  -1   9   3   0  19238.60  20355.40   7174.82 o
       331    2  -9  -1  -3   0  19238.60  20355.40   7174.82 o
       331    1  -1  -9   3   0  19238.60  20355.40   7174.82 o
       332    2  -9   2  -3  -1      4.58     17.22      7.65 o
       332    1   2  -9   3   1      4.58     17.22      7.65 o
       333    2  -9   6  -3   1     43.26     21.05      9.57 o
       333    1   6  -9   3  -1     43.26     21.05      9.57 o
       334    3  -5   7   3   0  17872.00  18356.10   6765.38 o
       334    2  -7  -5  -3   0  17872.00  18356.10   6765.38 o
       334    1  -5  -7   3   0  17872.00  18356.10   6765.38 o
       335    3  -3   7   3   0  80355.00  93531.00  35491.50 o
       335    2  -7  -3  -3   0  80355.00  93531.00  35491.50 o
       335    1  -3  -7   3   0  80355.00  93531.00  35491.50 o
       336    3  -1   7   3   0   3685.91   3174.14   1134.58 o
       336    2  -7  -1  -3   0   3685.91   3174.14   1134.58 o
       336    1  -1  -7   3   0   3685.91   3174.14   1134.58 o
       337    3   1   7   3   0   3702.75   2992.38   1136.49 o
       337    2  -7   1  -3   0   3702.75   2992.38   1136.49 o
       337    1   1  -7   3   0   3702.75   2992.38   1136.49 o
       338    2  -7   1  -3  -1     11.23     11.48      3.83 o
       338    1   1  -7   3   1     11.23     11.48      3.83 o
       339    2  -7   4  -3   1     11.51     40.18      9.57 o
       339    1   4  -7   3  -1     11.51     40.18      9.57 o
       340    2  -7   4  -3  -1     70.18     93.75     22.96 o
       340    1   4  -7   3   1     70.18     93.75     22.96 o
       341    2  -7   6  -3  -1     94.39     21.05      5.74 o
       341    1   6  -7   3   1     94.39     21.05      5.74 o
       342    2  -7   7  -3  -1     19.47     15.31      5.74 o
       342    1   7  -7   3   1     19.47     15.31      5.74 o
       343    3  -9   5   3   0   3224.14   2868.02   1297.21 o
       343    2  -5  -9  -3   0   3224.14   2868.02   1297.21 o
       343    1  -9  -5   3   0   3224.14   2868.02   1297.21 o
       344    3  -7   5   3   0  18885.60  21551.30   9868.73 o
       344    2  -5  -7  -3   0  18885.60  21551.30   9868.73 o
       344    1  -7  -5   3   0  18885.60  21551.30   9868.73 o
       345    3  -3   5   3   0  25820.00  21870.80   8003.27 o
       345    2  -5  -3  -3   0  25820.00  21870.80   8003.27 o
       345    1  -3  -5   3   0  25820.00  21870.80   8003.27 o
       346    3  -2   5   3   0      7.18     11.48      3.83 o
       346    2  -5  -2  -3   0      7.18     11.48      3.83 o
       346    1  -2  -5   3   0      7.18     11.48      3.83 o
       347    3  -1   5   3   0  13924.70  13205.50   4662.68 o
       347    2  -5  -1  -3   0  13924.70  13205.50   4662.68 o
       347    1  -1  -5   3   0  13924.70  13205.50   4662.68 o
       348    3   1   5   3   0  13947.00  12426.80   4662.68 o
       348    2  -5   1  -3   0  13947.00  12426.80   4662.68 o
       348    1   1  -5   3   0  13947.00  12426.80   4662.68 o
       349    2  -5   2  -3  -1      0.18     57.40     11.48 o
       349    1   2  -5   3   1      0.18     57.40     11.48 o
       350    3   3   5   3   0  25912.70  22798.70   8003.27 o
       350    2  -5   3  -3   0  25912.70  22798.70   8003.27 o
       350    1   3  -5   3   0  25912.70  22798.70   8003.27 o
       351    2  -5   4  -3  -1      0.62     55.49     13.39 o
       351    1   4  -5   3   1      0.62     55.49     13.39 o
       352    3  -5   3   3   0  27812.60  25234.30  12522.50 o
       352    2  -3  -5  -3   0  27812.60  25234.30  12522.50 o
       352    1  -5  -3   3   0  27812.60  25234.30  12522.50 o
       353    3  -2   3   3   0      7.42      5.74      1.91 o
       353    2  -3  -2  -3   0      7.42      5.74      1.91 o
       353    1  -2  -3   3   0      7.42      5.74      1.91 o
       354    3  -1   3   3   0 112866.00 110282.00  40511.90 o
       354    2  -3  -1  -3   0 112866.00 110282.00  40511.90 o
       354    1  -1  -3   3   0 112866.00 110282.00  40511.90 o
       355    3   1   3   3   0 112828.00 111569.00  40511.90 o
       355    2  -3   1  -3   0 112828.00 111569.00  40511.90 o
       355    1   1  -3   3   0 112828.00 111569.00  40511.90 o
       356    2  -3   1  -3  -1     28.18     38.27      7.65 o
       356    1   1  -3   3   1     28.18     38.27      7.65 o
       357    3   2   3   3   0      5.35      7.65      1.91 o
       357    2  -3   2  -3   0      5.35      7.65      1.91 o
       357    1   2  -3   3   0      5.35      7.65      1.91 o
       358    2  -3   2  -3  -1     31.10    202.81     38.27 o
       358    1   2  -3   3   1     31.10    202.81     38.27 o
       359    2  -3   3  -3  -1     29.54     47.83     11.48 o
       359    1   3  -3   3   1     29.54     47.83     11.48 o
       360    2  -3   4  -3   1     95.15     24.87      7.65 o
       360    1   4  -3   3  -1     95.15     24.87      7.65 o
       361    3   5   3   3   0  27843.20  25668.60   8854.69 o
       361    2  -3   5  -3   0  27843.20  25668.60   8854.69 o
       361    1   5  -3   3   0  27843.20  25668.60   8854.69 o
       362    2  -3   5  -3  -1      9.62     34.44      7.65 o
       362    1   5  -3   3   1      9.62     34.44      7.65 o
       363    2  -3   6  -3  -1    180.07     15.31      5.74 o
       363    1   6  -3   3   1    180.07     15.31      5.74 o
       364    3   7   3   3   0  83875.70  79896.90  37582.70 o
       364    2  -3   7  -3   0  83875.70  79896.90  37582.70 o
       364    1   7  -3   3   0  83875.70  79896.90  37582.70 o
       365    2  -2   3  -3  -1      0.99     15.31      5.74 o
       365    1   3  -2   3   1      0.99     15.31      5.74 o
       366    3  -2   1   3   0      8.46     15.31      5.74 o
       366    2  -1  -2  -3   0      8.46     15.31      5.74 o
       366    1  -2  -1   3   0      8.46     15.31      5.74 o
       367    2  -1   1  -3   1     15.31      9.57      1.91 o
       367    1   1  -1   3  -1     15.31      9.57      1.91 o
       368    2  -1   2  -3   1      4.39    160.72     40.18 o
       368    1   2  -1   3  -1      4.39    160.72     40.18 o
       369    2  -1   2  -3  -1      9.02    137.76     38.27 o
       369    1   2  -1   3   1      9.02    137.76     38.27 o
       370    3   3   1   3   0 112321.00 126535.00  45587.90 o
       370    2  -1   3  -3   0 112321.00 126535.00  45587.90 o
       370    1   3  -1   3   0 112321.00 126535.00  45587.90 o
       371    2  -1   4  -3  -1     68.85    220.03     63.14 o
       371    1   4  -1   3   1     68.85    220.03     63.14 o
       372    3   5   1   3   0  15185.00  15851.60   5479.65 o
       372    2  -1   5  -3   0  15185.00  15851.60   5479.65 o
       372    1   5  -1   3   0  15185.00  15851.60   5479.65 o
       373    3   7   1   3   0   4124.05   4287.67   1316.34 o
       373    2  -1   7  -3   0   4124.05   4287.67   1316.34 o
       373    1   7  -1   3   0   4124.05   4287.67   1316.34 o
       374    2  -1   8  -3  -1    155.83     24.87     11.48 o
       374    1   8  -1   3   1    155.83     24.87     11.48 o
       375    3   9   1   3   0  22234.30  23996.40  11334.30 o
       375    2  -1   9  -3   0  22234.30  23996.40  11334.30 o
       375    1   9  -1   3   0  22234.30  23996.40  11334.30 o
       376    2   0   0  -3  -1     59.20     28.70      3.83 o
       376    1   0   0   3   1     59.20     28.70      3.83 o
       377    2   1   2  -3   1      6.74    164.54     61.23 o
       377    1   2   1   3  -1      6.74    164.54     61.23 o
       378    3   2  -1   3   0      6.15     17.22      5.74 o
       378    2   1   2  -3   0      6.15     17.22      5.74 o
       378    1   2   1   3   0      6.15     17.22      5.74 o
       379    2   1   2  -3  -1     23.69    162.63     59.31 o
       379    1   2   1   3   1     23.69    162.63     59.31 o
       380    3   3  -1   3   0 113059.00 116179.00  45587.90 o
       380    2   1   3  -3   0 113059.00 116179.00  45587.90 o
       380    1   3   1   3   0 113059.00 116179.00  45587.90 o
       381    2   1   4  -3   1     28.21     19.13      7.65 o
       381    1   4   1   3  -1     28.21     19.13      7.65 o
       382    3   4  -1   3   0     24.67      9.57      1.91 o
       382    2   1   4  -3   0     24.67      9.57      1.91 o
       382    1   4   1   3   0     24.67      9.57      1.91 o
       383    2   1   4  -3  -1     21.21    264.03     65.05 o
       383    1   4   1   3   1     21.21    264.03     65.05 o
       384    3   5  -1   3   0  14752.60  13951.70   5479.65 o
       384    2   1   5  -3   0  14752.60  13951.70   5479.65 o
       384    1   5   1   3   0  14752.60  13951.70   5479.65 o
       385    2   1   5  -3  -1      7.28      9.57      3.83 o
       385    1   5   1   3   1      7.28      9.57      3.83 o
       386    2   1   6  -3   1     24.65     21.05      9.57 o
       386    1   6   1   3  -1     24.65     21.05      9.57 o
       387    2   1   6  -3  -1    145.50    369.26     68.88 o
       387    1   6   1   3   1    145.50    369.26     68.88 o
       388    3   7  -1   3   0   3798.21   3451.57   1316.34 o
       388    2   1   7  -3   0   3798.21   3451.57   1316.34 o
       388    1   7   1   3   0   3798.21   3451.57   1316.34 o
       389    2   1   8  -3  -1     39.39     38.27     11.48 o
       389    1   8   1   3   1     39.39     38.27     11.48 o
       390    3   9  -1   3   0  21043.40  20011.10   8014.75 o
       390    2   1   9  -3   0  21043.40  20011.10   8014.75 o
       390    1   9   1   3   0  21043.40  20011.10   8014.75 o
       391    2   1  10  -3  -1    197.21    118.62     45.92 o
       391    1  10   1   3   1    197.21    118.62     45.92 o
       392    2   2   1  -3  -1     19.37     11.48      3.83 o
       392    1   1   2   3   1     19.37     11.48      3.83 o
       393    2   2   5  -3  -1     13.59     11.48      3.83 o
       393    1   5   2   3   1     13.59     11.48      3.83 o
       394    3   1  -3   3   0 111811.00 118524.00  57293.30 o
       394    2   3   1  -3   0 111811.00 118524.00  57293.30 o
       394    1   1   3   3   0 111811.00 118524.00  57293.30 o
       395    2   3   1  -3  -1     33.25     36.35      7.65 o
       395    1   1   3   3   1     33.25     36.35      7.65 o
       396    2   3   2  -3   1     10.44     51.66     19.13 o
       396    1   2   3   3  -1     10.44     51.66     19.13 o
       397    3   2  -3   3   0      7.11      7.65      1.91 o
       397    2   3   2  -3   0      7.11      7.65      1.91 o
       397    1   2   3   3   0      7.11      7.65      1.91 o
       398    2   3   2  -3  -1     55.08    392.22     34.44 o
       398    1   2   3   3   1     55.08    392.22     34.44 o
       399    3   3  -3   3   0     46.58      5.74      1.91 o
       399    2   3   3  -3   0     46.58      5.74      1.91 o
       399    1   3   3   3   0     46.58      5.74      1.91 o
       400    2   3   3  -3  -1      4.90     13.39      3.83 o
       400    1   3   3   3   1      4.90     13.39      3.83 o
       401    2   3   4  -3   1    101.43     66.96     26.79 o
       401    1   4   3   3  -1    101.43     66.96     26.79 o
       402    3   5  -3   3   0  26040.90  22928.80   8854.69 o
       402    2   3   5  -3   0  26040.90  22928.80   8854.69 o
       402    1   5   3   3   0  26040.90  22928.80   8854.69 o
       403    3   6  -3   3   0     34.29      9.57      3.83 o
       403    2   3   6  -3   0     34.29      9.57      3.83 o
       403    1   6   3   3   0     34.29      9.57      3.83 o
       404    3   7  -3   3   0  86871.70  86061.50  26575.50 o
       404    2   3   7  -3   0  86871.70  86061.50  26575.50 o
       404    1   7   3   3   0  86871.70  86061.50  26575.50 o
       405    2   3   7  -3  -1      3.62     28.70     11.48 o
       405    1   7   3   3   1      3.62     28.70     11.48 o
       406    2   3   8  -3  -1    119.44    809.32    200.90 o
       406    1   8   3   3   1    119.44    809.32    200.90 o
       407    3   9  -3   3   0   2269.80   2860.36   1172.84 o
       407    2   3   9  -3   0   2269.80   2860.36   1172.84 o
       407    1   9   3   3   0   2269.80   2860.36   1172.84 o
       408    2   4   7  -3  -1     25.69      9.57      3.83 o
       408    1   7   4   3   1     25.69      9.57      3.83 o
       409    2   5   6  -3   1     12.72     70.79     26.79 o
       409    1   6   5   3  -1     12.72     70.79     26.79 o
       410    2   5   6  -3  -1     35.82     17.22      5.74 o
       410    1   6   5   3   1     35.82     17.22      5.74 o
       411    3   7  -5   3   0  18961.30  16262.90   6977.75 o
       411    2   5   7  -3   0  18961.30  16262.90   6977.75 o
       411    1   7   5   3   0  18961.30  16262.90   6977.75 o
       412    2   5   8  -3  -1     22.37    189.41     40.18 o
       412    1   8   5   3   1     22.37    189.41     40.18 o
       413    3   9  -7   3   0  18105.50  18239.40   8739.89 o
       413    2   7   9  -3   0  18105.50  18239.40   8739.89 o
       413    1   9   7   3   0  18105.50  18239.40   8739.89 o
       414    3  -4  10   4   0  24419.80  27777.10  11479.70 o
       414    2 -10  -4  -4   0  24419.80  27777.10  11479.70 o
       414    1  -4 -10   4   0  24419.80  27777.10  11479.70 o
       415    3  -3  10   4   0     43.84      9.57      3.83 o
       415    2 -10  -3  -4   0     43.84      9.57      3.83 o
       415    1  -3 -10   4   0     43.84      9.57      3.83 o
       416    3  -2  10   4   0   8761.19   9325.36   3464.96 o
       416    2 -10  -2  -4   0   8761.19   9325.36   3464.96 o
       416    1  -2 -10   4   0   8761.19   9325.36   3464.96 o
       417    3   0  10   4   0    423.47    535.72    200.90 o
       417    2 -10   0  -4   0    423.47    535.72    200.90 o
       417    1   0 -10   4   0    423.47    535.72    200.90 o
       418    2 -10   7  -4   1     97.52     47.83     15.31 o
       418    1   7 -10   4  -1     97.52     47.83     15.31 o
       419    2 -10   8  -4   1     85.36     40.18     15.31 o
       419    1   8 -10   4  -1     85.36     40.18     15.31 o
       420    2  -9   4  -4   1     37.81     28.70     13.39 o
       420    1   4  -9   4  -1     37.81     28.70     13.39 o
       421    3  -6   8   4   0   7201.44   7542.17   2734.09 o
       421    2  -8  -6  -4   0   7201.44   7542.17   2734.09 o
       421    1  -6  -8   4   0   7201.44   7542.17   2734.09 o
       422    3  -4   8   4   0    714.97    564.42    135.84 o
       422    2  -8  -4  -4   0    714.97    564.42    135.84 o
       422    1  -4  -8   4   0    714.97    564.42    135.84 o
       423    3  -2   8   4   0    131.22    179.85     53.57 o
       423    2  -8  -2  -4   0    131.22    179.85     53.57 o
       423    1  -2  -8   4   0    131.22    179.85     53.57 o
       424    3  -1   8   4   0     44.64     17.22      7.65 o
       424    2  -8  -1  -4   0     44.64     17.22      7.65 o
       424    1  -1  -8   4   0     44.64     17.22      7.65 o
       425    2  -8   0  -4   1    112.73     72.70     30.61 o
       425    1   0  -8   4  -1    112.73     72.70     30.61 o
       426    3   0   8   4   0  28459.60  21557.00   7832.99 o
       426    2  -8   0  -4   0  28459.60  21557.00   7832.99 o
       426    1   0  -8   4   0  28459.60  21557.00   7832.99 o
       427    2  -8   1  -4   1    149.63     51.66     19.13 o
       427    1   1  -8   4  -1    149.63     51.66     19.13 o
       428    3   1   8   4   0     45.45     17.22      7.65 o
       428    2  -8   1  -4   0     45.45     17.22      7.65 o
       428    1   1  -8   4   0     45.45     17.22      7.65 o
       429    2  -8   2  -4   1     48.52     30.61      5.74 o
       429    1   2  -8   4  -1     48.52     30.61      5.74 o
       430    2  -8   3  -4   1    123.69     22.96      1.91 o
       430    1   3  -8   4  -1    123.69     22.96      1.91 o
       431    2  -8   4  -4   1    121.49    120.54     24.87 o
       431    1   4  -8   4  -1    121.49    120.54     24.87 o
       432    3   4   8   4   0    729.28    290.82    135.84 o
       432    2  -8   4  -4   0    729.28    290.82    135.84 o
       432    1   4  -8   4   0    729.28    290.82    135.84 o
       433    2  -8   6  -4   1     14.09     32.53     11.48 o
       433    1   6  -8   4  -1     14.09     32.53     11.48 o
       434    1   7  -8   4  -2     28.37    109.06     53.57 o
       435    2  -8   7  -4   1     63.51    189.41     44.01 o
       435    1   7  -8   4  -1     63.51    189.41     44.01 o
       436    3  -6   6   4   0  35921.70  37961.50  13986.10 o
       436    2  -6  -6  -4   0  35921.70  37961.50  13986.10 o
       436    1  -6  -6   4   0  35921.70  37961.50  13986.10 o
       437    3  -5   6   4   0     40.20     53.57     19.13 o
       437    2  -6  -5  -4   0     40.20     53.57     19.13 o
       437    1  -5  -6   4   0     40.20     53.57     19.13 o
       438    3  -4   6   4   0    740.29    912.64    325.26 o
       438    2  -6  -4  -4   0    740.29    912.64    325.26 o
       438    1  -4  -6   4   0    740.29    912.64    325.26 o
       439    3  -3   6   4   0     33.28      9.57      3.83 o
       439    2  -6  -3  -4   0     33.28      9.57      3.83 o
       439    1  -3  -6   4   0     33.28      9.57      3.83 o
       440    3  -2   6   4   0   8244.93   7561.31   2818.27 o
       440    2  -6  -2  -4   0   8244.93   7561.31   2818.27 o
       440    1  -2  -6   4   0   8244.93   7561.31   2818.27 o
       441    2  -6   0  -4   1    118.39     61.23      9.57 o
       441    1   0  -6   4  -1    118.39     61.23      9.57 o
       442    3   0   6   4   0  46399.90  47650.40  17409.00 o
       442    2  -6   0  -4   0  46399.90  47650.40  17409.00 o
       442    1   0  -6   4   0  46399.90  47650.40  17409.00 o
       443    2  -6   1  -4   1    238.44     63.14      9.57 o
       443    1   1  -6   4  -1    238.44     63.14      9.57 o
       444    2  -6   2  -4   1     95.40    107.14     19.13 o
       444    1   2  -6   4  -1     95.40    107.14     19.13 o
       445    3   2   6   4   0   8251.96   7741.15   2818.27 o
       445    2  -6   2  -4   0   8251.96   7741.15   2818.27 o
       445    1   2  -6   4   0   8251.96   7741.15   2818.27 o
       446    2  -6   3  -4   1    120.55     89.92     15.31 o
       446    1   3  -6   4  -1    120.55     89.92     15.31 o
       447    2  -6   4  -4   1     76.14     47.83     11.48 o
       447    1   4  -6   4  -1     76.14     47.83     11.48 o
       448    3   4   6   4   0    730.91    970.04    325.26 o
       448    2  -6   4  -4   0    730.91    970.04    325.26 o
       448    1   4  -6   4   0    730.91    970.04    325.26 o
       449    1   5  -6   4  -2      6.80      9.57      3.83 o
       450    1   6  -6   4  -2     34.73      7.65      1.91 o
       451    3   6   6   4   0  35948.60  37862.00  13986.10 o
       451    2  -6   6  -4   0  35948.60  37862.00  13986.10 o
       451    1   6  -6   4   0  35948.60  37862.00  13986.10 o
       452    3  -4   4   4   0  42692.80  40228.80  14761.00 o
       452    2  -4  -4  -4   0  42692.80  40228.80  14761.00 o
       452    1  -4  -4   4   0  42692.80  40228.80  14761.00 o
       453    3  -2   4   4   0  40542.50  39620.30  14996.30 o
       453    2  -4  -2  -4   0  40542.50  39620.30  14996.30 o
       453    1  -2  -4   4   0  40542.50  39620.30  14996.30 o
       454    3  -1   4   4   0     36.30     51.66     21.05 o
       454    2  -4  -1  -4   0     36.30     51.66     21.05 o
       454    1  -1  -4   4   0     36.30     51.66     21.05 o
       455    2  -4   0  -4   1    109.36     49.75     15.31 o
       455    1   0  -4   4  -1    109.36     49.75     15.31 o
       456    3   0   4   4   0   2828.38   2912.02   1073.35 o
       456    2  -4   0  -4   0   2828.38   2912.02   1073.35 o
       456    1   0  -4   4   0   2828.38   2912.02   1073.35 o
       457    1   1  -4   4  -2      9.02     19.13      7.65 o
       458    2  -4   1  -4   1    295.80    390.31     70.79 o
       458    1   1  -4   4  -1    295.80    390.31     70.79 o
       459    3   1   4   4   0     36.66     63.14     21.05 o
       459    2  -4   1  -4   0     36.66     63.14     21.05 o
       459    1   1  -4   4   0     36.66     63.14     21.05 o
       460    2  -4   2  -4   1    289.74    283.17     47.83 o
       460    1   2  -4   4  -1    289.74    283.17     47.83 o
       461    3   2   4   4   0  40522.40  43083.40  14996.30 o
       461    2  -4   2  -4   0  40522.40  43083.40  14996.30 o
       461    1   2  -4   4   0  40522.40  43083.40  14996.30 o
       462    1   3  -4   4  -2     13.69     28.70      9.57 o
       463    2  -4   4  -4   1    149.68     47.83      7.65 o
       463    1   4  -4   4  -1    149.68     47.83      7.65 o
       464    3   4   4   4   0  42701.10  40502.30  14761.00 o
       464    2  -4   4  -4   0  42701.10  40502.30  14761.00 o
       464    1   4  -4   4   0  42701.10  40502.30  14761.00 o
       465    2  -4   5  -4   1    273.53    120.54     19.13 o
       465    1   5  -4   4  -1    273.53    120.54     19.13 o
       466    3   6   4   4   0    722.06   1140.32    380.74 o
       466    2  -4   6  -4   0    722.06   1140.32    380.74 o
       466    1   6  -4   4   0    722.06   1140.32    380.74 o
       467    3   8   4   4   0    697.95    740.44    262.12 o
       467    2  -4   8  -4   0    697.95    740.44    262.12 o
       467    1   8  -4   4   0    697.95    740.44    262.12 o
       468    3   9   4   4   0     21.01     42.09     19.13 o
       468    2  -4   9  -4   0     21.01     42.09     19.13 o
       468    1   9  -4   4   0     21.01     42.09     19.13 o
       469    2  -3   2  -4  -1      6.30      9.57      3.83 o
       469    1   2  -3   4   1      6.30      9.57      3.83 o
       470    3  -4   2   4   0  41139.00  43709.00  15842.00 o
       470    2  -2  -4  -4   0  41139.00  43709.00  15842.00 o
       470    1  -4  -2   4   0  41139.00  43709.00  15842.00 o
       471    3  -3   2   4   0     29.89     34.44     11.48 o
       471    2  -2  -3  -4   0     29.89     34.44     11.48 o
       471    1  -3  -2   4   0     29.89     34.44     11.48 o
       472    3  -2   2   4   0   4508.28   3958.59   1396.70 o
       472    2  -2  -2  -4   0   4508.28   3958.59   1396.70 o
       472    1  -2  -2   4   0   4508.28   3958.59   1396.70 o
       473    2  -2   0  -4   1    268.20    208.55     53.57 o
       473    1   0  -2   4  -1    268.20    208.55     53.57 o
       474    3   0   2   4   0   7261.47   6340.63   2286.38 o
       474    2  -2   0  -4   0   7261.47   6340.63   2286.38 o
       474    1   0  -2   4   0   7261.47   6340.63   2286.38 o
       475    1   1  -2   4  -2     14.91    107.14     28.70 o
       476    2  -2   1  -4   1    320.43     42.09      7.65 o
       476    1   1  -2   4  -1    320.43     42.09      7.65 o
       477    2  -2   1  -4  -1    124.07    401.79    149.24 o
       477    1   1  -2   4   1    124.07    401.79    149.24 o
       478    2  -2   2  -4   1    213.51    172.20     30.61 o
       478    1   2  -2   4  -1    213.51    172.20     30.61 o
       479    3   2   2   4   0   4521.81   3470.70   1396.70 o
       479    2  -2   2  -4   0   4521.81   3470.70   1396.70 o
       479    1   2  -2   4   0   4521.81   3470.70   1396.70 o
       480    2  -2   2  -4  -1    128.25     68.88     24.87 o
       480    1   2  -2   4   1    128.25     68.88     24.87 o
       481    1   3  -2   4  -2      7.91     42.09     13.39 o
       482    2  -2   3  -4   1    352.33    526.15     91.84 o
       482    1   3  -2   4  -1    352.33    526.15     91.84 o
       483    3   3   2   4   0     29.78     38.27     11.48 o
       483    2  -2   3  -4   0     29.78     38.27     11.48 o
       483    1   3  -2   4   0     29.78     38.27     11.48 o
       484    2  -2   3  -4  -1    201.93    126.28     47.83 o
       484    1   3  -2   4   1    201.93    126.28     47.83 o
       485    2  -2   4  -4   1    150.12    145.41     53.57 o
       485    1   4  -2   4  -1    150.12    145.41     53.57 o
       486    3   4   2   4   0  41165.70  44158.60  15842.00 o
       486    2  -2   4  -4   0  41165.70  44158.60  15842.00 o
       486    1   4  -2   4   0  41165.70  44158.60  15842.00 o
       487    2  -2   5  -4   1    165.93    323.35    122.45 o
       487    1   5  -2   4  -1    165.93    323.35    122.45 o
       488    3   5   2   4   0     14.45     51.66     19.13 o
       488    2  -2   5  -4   0     14.45     51.66     19.13 o
       488    1   5  -2   4   0     14.45     51.66     19.13 o
       489    3   6   2   4   0   8878.82   9187.60   3021.08 o
       489    2  -2   6  -4   0   8878.82   9187.60   3021.08 o
       489    1   6  -2   4   0   8878.82   9187.60   3021.08 o
       490    2  -2   7  -4   1    228.07     53.57      5.74 o
       490    1   7  -2   4  -1    228.07     53.57      5.74 o
       491    2  -1   2  -4  -1      4.30     57.40     21.05 o
       491    1   2  -1   4   1      4.30     57.40     21.05 o
       492    3  -2   0   4   0   8358.98   7251.35   2676.69 o
       492    2   0  -2  -4   0   8358.98   7251.35   2676.69 o
       492    1  -2   0   4   0   8358.98   7251.35   2676.69 o
       493    3  -1   0   4   0     30.22     55.49     21.05 o
       493    1  -1   0   4   0     30.22     55.49     21.05 o
       494    3   0   0   4   0 150830.00 149770.00  54785.00 o
       494    2   0   0  -4   0 150830.00 149770.00  54785.00 o
       494    1   0   0   4   0 150830.00 149770.00  54785.00 o
       495    1   1   0   4  -2     21.73     89.92     22.96 o
       496    1   1   0   4  -1    347.87    507.02     97.58 o
       497    3   1   0   4   0     30.22     61.23     21.05 o
       497    1   1   0   4   0     30.22     61.23     21.05 o
       498    1   2   0   4  -2     19.24     11.48      3.83 o
       499    2   0   2  -4   1    167.84    128.19     22.96 o
       499    1   2   0   4  -1    167.84    128.19     22.96 o
       500    3   2   0   4   0   8379.99   7278.14   2676.69 o
       500    2   0   2  -4   0   8379.99   7278.14   2676.69 o
       500    1   2   0   4   0   8379.99   7278.14   2676.69 o
       501    2   0   2  -4  -1     59.71     80.36      3.83 o
       501    1   2   0   4   1     59.71     80.36      3.83 o
       502    1   3   0   4  -2      5.55     78.44     28.70 o
       503    1   3   0   4  -1    502.99    160.72     40.18 o
       504    3   3   0   4   0     45.85      9.57      3.83 o
       504    1   3   0   4   0     45.85      9.57      3.83 o
       505    3   4   0   4   0   3494.65   3225.80   1188.15 o
       505    2   0   4  -4   0   3494.65   3225.80   1188.15 o
       505    1   4   0   4   0   3494.65   3225.80   1188.15 o
       506    1   5   0   4  -1    124.44     45.92     13.39 o
       507    2   0   6  -4   1     83.05     24.87      5.74 o
       507    1   6   0   4  -1     83.05     24.87      5.74 o
       508    3   6   0   4   0  49688.90  56755.70  20659.70 o
       508    2   0   6  -4   0  49688.90  56755.70  20659.70 o
       508    1   6   0   4   0  49688.90  56755.70  20659.70 o
       509    1   7   0   4  -1    391.21    526.15     84.18 o
       510    3   8   0   4   0  33167.30  29284.80  11217.60 o
       510    2   0   8  -4   0  33167.30  29284.80  11217.60 o
       510    1   8   0   4   0  33167.30  29284.80  11217.60 o
       511    2   0  10  -4   1     83.43     28.70      5.74 o
       511    1  10   0   4  -1     83.43     28.70      5.74 o
       512    3  10   0   4   0    878.69    489.80    191.33 o
       512    2   0  10  -4   0    878.69    489.80    191.33 o
       512    1  10   0   4   0    878.69    489.80    191.33 o
       513    2   2   0  -4   1    193.73    170.28     44.01 o
       513    1   0   2   4  -1    193.73    170.28     44.01 o
       514    3   0  -2   4   0   6852.42   6160.78   2286.38 o
       514    2   2   0  -4   0   6852.42   6160.78   2286.38 o
       514    1   0   2   4   0   6852.42   6160.78   2286.38 o
       515    1   1   2   4  -2     21.37      9.57      3.83 o
       516    2   2   2  -4   1    150.74     82.27     32.53 o
       516    1   2   2   4  -1    150.74     82.27     32.53 o
       517    3   2  -2   4   0   4258.22   4142.26   1396.70 o
       517    2   2   2  -4   0   4258.22   4142.26   1396.70 o
       517    1   2   2   4   0   4258.22   4142.26   1396.70 o
       518    2   2   2  -4  -1    147.60     68.88      5.74 o
       518    1   2   2   4   1    147.60     68.88      5.74 o
       519    1   3   2   4  -2      8.64     21.05      7.65 o
       520    2   2   3  -4   1    447.16    608.42    223.85 o
       520    1   3   2   4  -1    447.16    608.42    223.85 o
       521    3   3  -2   4   0     53.09     24.87     11.48 o
       521    2   2   3  -4   0     53.09     24.87     11.48 o
       521    1   3   2   4   0     53.09     24.87     11.48 o
       522    2   2   3  -4  -1    292.51    181.76      7.65 o
       522    1   3   2   4   1    292.51    181.76      7.65 o
       523    2   2   4  -4   1    107.54    225.77     84.18 o
       523    1   4   2   4  -1    107.54    225.77     84.18 o
       524    3   4  -2   4   0  41556.40  42302.80  15842.00 o
       524    2   2   4  -4   0  41556.40  42302.80  15842.00 o
       524    1   4   2   4   0  41556.40  42302.80  15842.00 o
       525    1   5   2   4  -2      8.09     36.35     13.39 o
       526    2   2   5  -4   1    233.25    394.14    153.06 o
       526    1   5   2   4  -1    233.25    394.14    153.06 o
       527    3   5  -2   4   0     29.83     53.57     19.13 o
       527    2   2   5  -4   0     29.83     53.57     19.13 o
       527    1   5   2   4   0     29.83     53.57     19.13 o
       528    2   2   6  -4   1    122.05    126.28     47.83 o
       528    1   6   2   4  -1    122.05    126.28     47.83 o
       529    3   6  -2   4   0   8742.48   7580.44   3021.08 o
       529    2   2   6  -4   0   8742.48   7580.44   3021.08 o
       529    1   6   2   4   0   8742.48   7580.44   3021.08 o
       530    2   2   7  -4   1    298.27    137.76     51.66 o
       530    1   7   2   4  -1    298.27    137.76     51.66 o
       531    2   2   8  -4   1     72.58     47.83     21.05 o
       531    1   8   2   4  -1     72.58     47.83     21.05 o
       532    3   8  -2   4   0     94.58    218.12     66.96 o
       532    2   2   8  -4   0     94.58    218.12     66.96 o
       532    1   8   2   4   0     94.58    218.12     66.96 o
       533    3  10  -2   4   0  11576.90  14646.20   5116.13 o
       533    2   2  10  -4   0  11576.90  14646.20   5116.13 o
       533    1  10   2   4   0  11576.90  14646.20   5116.13 o
       534    3   2  -3   4   0      5.86      7.65      1.91 o
       534    2   3   2  -4   0      5.86      7.65      1.91 o
       534    1   2   3   4   0      5.86      7.65      1.91 o
       535    2   4   4  -4   1     44.68     36.35     15.31 o
       535    1   4   4   4  -1     44.68     36.35     15.31 o
       536    3   4  -4   4   0  42539.70  40850.60  14761.00 o
       536    2   4   4  -4   0  42539.70  40850.60  14761.00 o
       536    1   4   4   4   0  42539.70  40850.60  14761.00 o
       537    2   4   4  -4  -1    130.72    160.72      7.65 o
       537    1   4   4   4   1    130.72    160.72      7.65 o
       538    2   4   5  -4   1    440.34      9.57      3.83 o
       538    1   5   4   4  -1    440.34      9.57      3.83 o
       539    2   4   5  -4  -1    469.08   1081.01     19.13 o
       539    1   5   4   4   1    469.08   1081.01     19.13 o
       540    2   4   6  -4   1     33.73    110.97     47.83 o
       540    1   6   4   4  -1     33.73    110.97     47.83 o
       541    3   6  -4   4   0    904.48    895.42    380.74 o
       541    2   4   6  -4   0    904.48    895.42    380.74 o
       541    1   6   4   4   0    904.48    895.42    380.74 o
       542    2   4   7  -4   1    142.80     21.05      7.65 o
       542    1   7   4   4  -1    142.80     21.05      7.65 o
       543    2   4   8  -4   1     11.26     21.05      9.57 o
       543    1   8   4   4  -1     11.26     21.05      9.57 o
       544    3   8  -4   4   0    420.00    684.96    185.59 o
       544    2   4   8  -4   0    420.00    684.96    185.59 o
       544    1   8   4   4   0    420.00    684.96    185.59 o
       545    2   4   9  -4   1    259.01    604.60    239.16 o
       545    1   9   4   4  -1    259.01    604.60    239.16 o
       546    3   9  -4   4   0     49.20     34.44     13.39 o
       546    2   4   9  -4   0     49.20     34.44     13.39 o
       546    1   9   4   4   0     49.20     34.44     13.39 o
       547    3  10  -4   4   0  31082.50  31708.90  12126.40 o
       547    2   4  10  -4   0  31082.50  31708.90  12126.40 o
       547    1  10   4   4   0  31082.50  31708.90  12126.40 o
       548    3   6  -5   4   0      9.73     11.48      3.83 o
       548    2   5   6  -4   0      9.73     11.48      3.83 o
       548    1   6   5   4   0      9.73     11.48      3.83 o
       549    3   6  -6   4   0  35425.00  40133.10  19779.60 o
       549    2   6   6  -4   0  35425.00  40133.10  19779.60 o
       549    1   6   6   4   0  35425.00  40133.10  19779.60 o
       550    2   6   8  -4   1     15.07     26.79     11.48 o
       550    1   8   6   4  -1     15.07     26.79     11.48 o
       551    3   8  -6   4   0   8466.79   8280.70   2829.75 o
       551    2   6   8  -4   0   8466.79   8280.70   2829.75 o
       551    1   8   6   4   0   8466.79   8280.70   2829.75 o
       552    2   6  10  -4   1      6.42     17.22      7.65 o
       552    1  10   6   4  -1      6.42     17.22      7.65 o
       553    2  -9   6  -5   1     24.21     19.13      7.65 o
       553    1   6  -9   5  -1     24.21     19.13      7.65 o
       554    3  -1   7   5   0   1358.86    889.68     17.22 o
       554    2  -7  -1  -5   0   1358.86    889.68     17.22 o
       554    1  -1  -7   5   0   1358.86    889.68     17.22 o
       555    2  -7   1  -5   1     13.49      9.57      3.83 o
       555    1   1  -7   5  -1     13.49      9.57      3.83 o
       556    3   1   7   5   0   1345.90    738.53     15.31 o
       556    2  -7   1  -5   0   1345.90    738.53     15.31 o
       556    1   1  -7   5   0   1345.90    738.53     15.31 o
       557    2  -7   2  -5   1     18.79     32.53      9.57 o
       557    1   2  -7   5  -1     18.79     32.53      9.57 o
       558    2  -7   5  -5   1      0.41      5.74      1.91 o
       558    1   5  -7   5  -1      0.41      5.74      1.91 o
       559    2  -7   7  -5   1     16.92      9.57      3.83 o
       559    1   7  -7   5  -1     16.92      9.57      3.83 o
       560    3  -3   5   5   0   8692.11   8581.09     45.92 o
       560    2  -5  -3  -5   0   8692.11   8581.09     45.92 o
       560    1  -3  -5   5   0   8692.11   8581.09     45.92 o
       561    3  -1   5   5   0   4411.94   4691.38     53.57 o
       561    2  -5  -1  -5   0   4411.94   4691.38     53.57 o
       561    1  -1  -5   5   0   4411.94   4691.38     53.57 o
       562    3   1   5   5   0   4391.13   4987.94     53.57 o
       562    2  -5   1  -5   0   4391.13   4987.94     53.57 o
       562    1   1  -5   5   0   4391.13   4987.94     53.57 o
       563    2  -5   2  -5   1     44.82     34.44      9.57 o
       563    1   2  -5   5  -1     44.82     34.44      9.57 o
       564    3   3   5   5   0   8701.93   9926.13     76.53 o
       564    2  -5   3  -5   0   8701.93   9926.13     76.53 o
       564    1   3  -5   5   0   8701.93   9926.13     76.53 o
       565    2  -5   6  -5   1     94.61     42.09     13.39 o
       565    1   6  -5   5  -1     94.61     42.09     13.39 o
       566    2  -4   5  -5   1    491.09     13.39      3.83 o
       566    1   5  -4   5  -1    491.09     13.39      3.83 o
       567    3  -4   3   5   0     24.57      9.57      3.83 o
       567    2  -3  -4  -5   0     24.57      9.57      3.83 o
       567    1  -4  -3   5   0     24.57      9.57      3.83 o
       568    3  -1   3   5   0  33736.60  34854.30  12168.50 o
       568    2  -3  -1  -5   0  33736.60  34854.30  12168.50 o
       568    1  -1  -3   5   0  33736.60  34854.30  12168.50 o
       569    3   1   3   5   0  33775.30  32866.40  12168.50 o
       569    2  -3   1  -5   0  33775.30  32866.40  12168.50 o
       569    1   1  -3   5   0  33775.30  32866.40  12168.50 o
       570    2  -3   2  -5   1     42.72     38.27      9.57 o
       570    1   2  -3   5  -1     42.72     38.27      9.57 o
       571    2  -3   3  -5   1      9.67      9.57      3.83 o
       571    1   3  -3   5  -1      9.67      9.57      3.83 o
       572    2  -3   4  -5   1     62.19     34.44      9.57 o
       572    1   4  -3   5  -1     62.19     34.44      9.57 o
       573    3   5   3   5   0   8548.64   9386.58     72.70 o
       573    2  -3   5  -5   0   8548.64   9386.58     72.70 o
       573    1   5  -3   5   0   8548.64   9386.58     72.70 o
       574    2  -3   6  -5   1    136.02    183.68     61.23 o
       574    1   6  -3   5  -1    136.02    183.68     61.23 o
       575    3  -3   1   5   0  34549.20  30145.70  11458.70 o
       575    2  -1  -3  -5   0  34549.20  30145.70  11458.70 o
       575    1  -3  -1   5   0  34549.20  30145.70  11458.70 o
       576    2  -1   1  -5   1     15.95      9.57      3.83 o
       576    1   1  -1   5  -1     15.95      9.57      3.83 o
       577    2  -1   2  -5   1     47.80    198.98     51.66 o
       577    1   2  -1   5  -1     47.80    198.98     51.66 o
       578    2  -1   3  -5   1      1.20     11.48      3.83 o
       578    1   3  -1   5  -1      1.20     11.48      3.83 o
       579    3   3   1   5   0  34556.70  31997.80  11458.70 o
       579    2  -1   3  -5   0  34556.70  31997.80  11458.70 o
       579    1   3  -1   5   0  34556.70  31997.80  11458.70 o
       580    3   5   1   5   0   4632.48   5692.03   2108.44 o
       580    2  -1   5  -5   0   4632.48   5692.03   2108.44 o
       580    1   5  -1   5   0   4632.48   5692.03   2108.44 o
       581    3   7   1   5   0   1706.28   1329.73     34.44 o
       581    2  -1   7  -5   0   1706.28   1329.73     34.44 o
       581    1   7  -1   5   0   1706.28   1329.73     34.44 o
       582    2  -1   8  -5   1     88.46     88.01     38.27 o
       582    1   8  -1   5  -1     88.46     88.01     38.27 o
       583    2   1   1  -5   1     12.18      5.74      1.91 o
       583    1   1   1   5  -1     12.18      5.74      1.91 o
       584    2   1   2  -5   1     41.17    244.90     74.62 o
       584    1   2   1   5  -1     41.17    244.90     74.62 o
       585    3   3  -1   5   0  33802.70  31953.80  11458.70 o
       585    2   1   3  -5   0  33802.70  31953.80  11458.70 o
       585    1   3   1   5   0  33802.70  31953.80  11458.70 o
       586    3   5  -1   5   0   5036.95   5856.57   2108.44 o
       586    2   1   5  -5   0   5036.95   5856.57   2108.44 o
       586    1   5   1   5   0   5036.95   5856.57   2108.44 o
       587    2   1   6  -5   1     63.27     51.66     19.13 o
       587    1   6   1   5  -1     63.27     51.66     19.13 o
       588    3   7  -1   5   0   1957.75   1191.98     34.44 o
       588    2   1   7  -5   0   1957.75   1191.98     34.44 o
       588    1   7   1   5   0   1957.75   1191.98     34.44 o
       589    2   1   8  -5   1     97.47     80.36     34.44 o
       589    1   8   1   5  -1     97.47     80.36     34.44 o
       590    2   1  10  -5   1     74.00     91.84     36.35 o
       590    1  10   1   5  -1     74.00     91.84     36.35 o
       591    2   3   2  -5   1     28.31    110.97     40.18 o
       591    1   2   3   5  -1     28.31    110.97     40.18 o
       592    1   3   3   5  -2     53.76      5.74      1.91 o
       593    2   3   4  -5   1     76.77     95.66     36.35 o
       593    1   4   3   5  -1     76.77     95.66     36.35 o
       594    2   3   5  -5   1      5.94     19.13      7.65 o
       594    1   5   3   5  -1      5.94     19.13      7.65 o
       595    3   5  -3   5   0   8357.46   9461.20     49.75 o
       595    2   3   5  -5   0   8357.46   9461.20     49.75 o
       595    1   5   3   5   0   8357.46   9461.20     49.75 o
       596    1   6   3   5  -2     21.16     17.22      7.65 o
       597    2   3   6  -5   1     54.37    336.74    126.28 o
       597    1   6   3   5  -1     54.37    336.74    126.28 o
       598    3   7  -3   5   0  31491.50  33861.30     89.92 o
       598    2   3   7  -5   0  31491.50  33861.30     89.92 o
       598    1   7   3   5   0  31491.50  33861.30     89.92 o
       599    3   3  -5   5   0   7963.75   7519.21     65.05 o
       599    2   5   3  -5   0   7963.75   7519.21     65.05 o
       599    1   3   5   5   0   7963.75   7519.21     65.05 o
       600    2   5   6  -5   1     24.50    103.32     38.27 o
       600    1   6   5   5  -1     24.50    103.32     38.27 o
       601    2   5   8  -5   1     63.85     59.31     22.96 o
       601    1   8   5   5  -1     63.85     59.31     22.96 o
       602    2  -6   1  -6   1     49.82      9.57      3.83 o
       602    1   1  -6   6  -1     49.82      9.57      3.83 o
       603    2  -6   5  -6   1     39.24     59.31     17.22 o
       603    1   5  -6   6  -1     39.24     59.31     17.22 o
       604    2  -4   1  -6   1     61.96     53.57     15.31 o
       604    1   1  -4   6  -1     61.96     53.57     15.31 o
       605    2  -4   3  -6   1     48.23     26.79      7.65 o
       605    1   3  -4   6  -1     48.23     26.79      7.65 o
       606    2  -4   4  -6   1     23.37     11.48      3.83 o
       606    1   4  -4   6  -1     23.37     11.48      3.83 o
       607    2  -2   1  -6   1     64.60     34.44      9.57 o
       607    1   1  -2   6  -1     64.60     34.44      9.57 o
       608    2  -2   3  -6   1     57.49     42.09     11.48 o
       608    1   3  -2   6  -1     57.49     42.09     11.48 o
       609    2  -2   5  -6   1     52.77     76.53     22.96 o
       609    1   5  -2   6  -1     52.77     76.53     22.96 o
       610    1   0   0   6  -3      0.03     26.79      9.57 o
       611    2   0   0  -6   1    108.92     17.22      7.65 o
       611    1   0   0   6  -1    108.92     17.22      7.65 o
       612    1   1   0   6  -1     63.10     80.36     21.05 o
       613    1   2   0   6  -2      3.00      9.57      3.83 o
       614    2   0   2  -6   1      3.29     11.48      3.83 o
       614    1   2   0   6  -1      3.29     11.48      3.83 o
       615    1   5   0   6  -1     40.80    231.51     86.10 o
       616    2   0   6  -6   1      7.80     42.09     17.22 o
       616    1   6   0   6  -1      7.80     42.09     17.22 o
       617    1   7   0   6  -1     55.41     59.31     22.96 o
       618    1   4   1   6  -2     10.23     21.05      9.57 o
       619    2   1   6  -6   1     83.09    267.86     97.58 o
       619    1   6   1   6  -1     83.09    267.86     97.58 o
       620    2   2   1  -6   1     60.94     45.92     15.31 o
       620    1   1   2   6  -1     60.94     45.92     15.31 o
       621    2   2   3  -6   1     54.06     53.57     19.13 o
       621    1   3   2   6  -1     54.06     53.57     19.13 o
       622    2   2   5  -6   1     47.86    122.45     45.92 o
       622    1   5   2   6  -1     47.86    122.45     45.92 o
       623    2   2   9  -6   1     25.82    112.88     44.01 o
       623    1   9   2   6  -1     25.82    112.88     44.01 o
       624    2   4   5  -6   1     48.88     22.96      9.57 o
       624    1   5   4   6  -1     48.88     22.96      9.57 o
       625    1   1  -3   7  -3      0.03     15.31      3.83 o
       626    1   1  -1   7  -2      9.62      7.65      1.91 o
       627    1   3  -1   7  -3     40.84     15.31      3.83 o
       628    1   1   0   7  -3    116.05     21.05      9.57 o
       629    1   3   1   7  -3      4.16     21.05      9.57 o
       630    1   1   3   7  -3      4.32      9.57      3.83 o
       631    1   7   3   7  -3      2.30     13.39      5.74 o
       632    1   4 -10   8  -3     24.10     28.70     11.48 o
       633    1   0  -6   8  -3     47.89     30.61     11.48 o
       634    1   6  -6   8  -3      5.50     40.18     13.39 o
       635    1   4  -4   8  -3     24.95      9.57      3.83 o
       636    1   4  -2   8  -3      8.09      9.57      3.83 o
       637    1   0   0   8  -3      5.51     28.70     11.48 o
       638    1   3  -7   9  -3     11.63     44.01      3.83 o
       639    1   1  -3   9  -3      1.12     15.31      5.74 o
       640    1   3  -1   9  -3      2.18     17.22      5.74 o
       641    1   3   1   9  -3     26.44     17.22      7.65 o
       642    2   3   0   3   0      1.23      5.74      1.91 o
       643    2  -1   0   4   0      0.65      7.65      1.91 o
